# Supplementary material for: 5-Amino-6-methyl­quinolin-1-ium 3-carb­oxy­propano­ate
Source: Acta Crystallogr Sect E Struct Rep Online. 2013 Mar 16;69(Pt 4):o539–40. doi: 10.1107/S1600536813006673 (PMC3629592; doi:10.1107/S1600536813006673)
Supplement: Supplementary file 1 [file e-69-0o539-sup1.cif]

##############################################################################
#                                                                            #
# This CIF contains the data in a paper accepted for publication in          #
# Acta Crystallographica Section E. It conforms to the requirements of       #
# Notes for Authors for Acta Crystallographica Section E, and has been       #
# peer reviewed under the auspices of the IUCr Commission on Journals.       #
#                                                                            #
# Full details of the Crystallographic Information File format               #
# are given in the paper "The Crystallographic Information File (CIF):       #
# a New Standard Archive File for Crystallography" by S. R. Hall, F. H.      #
# Allen and I. D. Brown [Acta Cryst. (1991), A47, 655-685].                  #
#                                                                            #
# The current version of the core CIF dictionary is obtainable from          #
# ftp://ftp.iucr.org/pub/cif_core.dic.                                       #
#                                                                            #
# Software is freely available for graphical display of the structure(s)     #
# in this CIF. For information consult the CIF software page                 #
# http://www.iucr.org/resources/cif/software.                                #
#                                                                            #
# This file may be used for bona fide research purposes within the           #
# scientific community so long as proper attribution is given to the journal # 
# article from which it was obtained.                                        #
#                                                                            #
##############################################################################
data_global
_audit_creation_method     'form.cif (version 2.0)'
_journal_data_validation_number     ?
_journal_date_recd_electronic     2013-03-01
_journal_date_accepted     2013-03-08
_journal_name_full     'Acta Crystallographica, Section E'
_journal_year     2013
_journal_volume     69
_journal_issue      4
_journal_page_first     o539
_journal_page_last     o540
_journal_paper_category     QO
_journal_paper_doi     10.1107/S1600536813006673
_journal_coeditor_code     IS5252
_publ_contact_author_name     'Ibrahim Abdul Razak'
_publ_contact_author_address
;
School of Physics
Universiti Sains Malaysia
11800 USM, Penang
Malaysia
;
_publ_contact_author_email     arazaki@usm.my
_publ_contact_author_fax     '604 6579150'
_publ_contact_author_phone     '604 6535306'
_publ_section_title
;
5-Amino-6-methylquinolin-1-ium 3-carboxypropanoate
;
loop_
    _publ_author_name
    _publ_author_footnote
    _publ_author_address
    'Kaliyaperumal Thanigaimani' ?
;
School of Physics
Universiti Sains Malaysia
11800 USM, Penang
Malaysia
;
    'Nuridayanti Che Khalib' ?
;
School of Physics
Universiti Sains Malaysia
11800 USM, Penang
Malaysia
;
    'Suhana Arshad' ?
;
School of Physics
Universiti Sains Malaysia
11800 USM, Penang
Malaysia
;
    'Ibrahim Abdul Razak'
;
Thomson Reuters ResearcherID: A-5599-2009.
;
;
School of Physics
Universiti Sains Malaysia
11800 USM, Penang
Malaysia
;
data_I
_audit_creation_method     SHELXL97
_chemical_name_systematic
;
5-Amino-6-methylquinolin-1-ium 3-carboxypropanoate
;
_chemical_name_common     ?
_chemical_formula_moiety     'C10 H11 N2 +, C4 H5 O4 -'
_chemical_formula_sum     'C14 H16 N2 O4'
_chemical_formula_iupac     'C10 H11 N2 + , C4 H5 O4 -'
_chemical_formula_weight     276.29
_chemical_melting_point     ?
_symmetry_cell_setting     triclinic
_symmetry_space_group_name_H-M     'P -1'
_symmetry_space_group_name_Hall     '-P 1'
loop_
    _symmetry_equiv_pos_as_xyz
    'x, y, z'
    '-x, -y, -z'
_cell_length_a     8.0784(3)
_cell_length_b     10.8234(4)
_cell_length_c     16.4366(6)
_cell_angle_alpha     91.608(2)
_cell_angle_beta     101.039(2)
_cell_angle_gamma     105.782(2)
_cell_volume     1352.49(9)
_cell_formula_units_Z     4
_cell_measurement_reflns_used     5690
_cell_measurement_theta_min     2.42
_cell_measurement_theta_max     29.73
_cell_measurement_temperature     100.0(10)
_exptl_crystal_description     block
_exptl_crystal_colour     orange
_exptl_crystal_size_max     0.31
_exptl_crystal_size_mid     0.17
_exptl_crystal_size_min     0.16
_exptl_crystal_density_diffrn     1.357
_exptl_crystal_density_meas     ?
_exptl_crystal_density_method     'not measured'
_exptl_crystal_F_000     584
_exptl_absorpt_coefficient_mu     0.101
_exptl_absorpt_correction_type     multi-scan
_exptl_absorpt_process_details     '(<i>SADABS</i>; Bruker, 2009)'
_exptl_absorpt_correction_T_min     0.9697
_exptl_absorpt_correction_T_max     0.9841
_exptl_special_details
;
The crystal was placed in the cold stream of an Oxford Cryosystems Cobra
open-flow nitrogen cryostat (Cosier & Glazer, 1986) operating at 100.0 (1) K.
;
_diffrn_ambient_temperature     100.0(10)
_diffrn_radiation_type     MoK\a
_diffrn_radiation_wavelength     0.71073
_diffrn_radiation_source     'fine-focus sealed tube'
_diffrn_radiation_monochromator     graphite
_diffrn_measurement_device_type     'Bruker SMART APEXII CCD area-detector'
_diffrn_measurement_method     '\f and \w scans'
_diffrn_detector_area_resol_mean     ?
_diffrn_reflns_number     19941
_diffrn_reflns_av_R_equivalents     0.0482
_diffrn_reflns_av_sigmaI/netI     0.0547
_diffrn_reflns_theta_min     1.27
_diffrn_reflns_theta_max     28.50
_diffrn_reflns_theta_full     28.50
_diffrn_measured_fraction_theta_max     0.982
_diffrn_measured_fraction_theta_full     0.982
_diffrn_reflns_limit_h_min     -10
_diffrn_reflns_limit_h_max     10
_diffrn_reflns_limit_k_min     -14
_diffrn_reflns_limit_k_max     14
_diffrn_reflns_limit_l_min     -21
_diffrn_reflns_limit_l_max     22
_diffrn_standards_number     0
_diffrn_standards_interval_count     .
_diffrn_standards_interval_time     .
_diffrn_standards_decay_%     ?
_refine_special_details
;
Refinement of <i>F</i>^2^ against ALL reflections. The weighted <i>R</i>-factor
<i>wR</i> and goodness of fit <i>S</i> are based on <i>F</i>^2^, conventional
<i>R</i>-factors <i>R</i> are based on <i>F</i>, with <i>F</i> set to zero for
negative <i>F</i>^2^. The threshold expression of <i>F</i>^2^ >
\s(<i>F</i>^2^) is used only for calculating <i>R</i>-factors(gt) <i>etc</i>.
and is not relevant to the choice of reflections for refinement.
<i>R</i>-factors based on <i>F</i>^2^ are statistically about twice as large
as those based on <i>F</i>, and <i>R</i>-factors based on ALL data will be
even larger.
;
_reflns_number_total     6733
_reflns_number_gt     4669
_reflns_threshold_expression     I>2\s(I)
_refine_ls_structure_factor_coef     Fsqd
_refine_ls_matrix_type     full
_refine_ls_R_factor_all     0.0972
_refine_ls_R_factor_gt     0.0660
_refine_ls_wR_factor_gt     0.1706
_refine_ls_wR_factor_ref     0.1998
_refine_ls_goodness_of_fit_ref     1.038
_refine_ls_restrained_S_all     1.038
_refine_ls_number_reflns     6733
_refine_ls_number_parameters     395
_refine_ls_number_restraints     2
_refine_ls_hydrogen_treatment     mixed
_refine_ls_weighting_scheme     calc
_refine_ls_weighting_details
       'calc w = 1/[\s^2^(Fo^2^)+(0.0947P)^2^+1.0362P] where P=(Fo^2^+2Fc^2^)/3'
_atom_sites_solution_hydrogens     geom
_atom_sites_solution_primary     direct
_atom_sites_solution_secondary     difmap
_refine_ls_shift/su_max     0.000
_refine_ls_shift/su_mean     0.000
_refine_diff_density_max     0.524
_refine_diff_density_min     -0.349
_refine_ls_extinction_method     none
_refine_ls_extinction_coef     ?
loop_
    _atom_type_symbol
    _atom_type_description
    _atom_type_scat_dispersion_real
    _atom_type_scat_dispersion_imag
    _atom_type_scat_source
    'C' 'C' 0.0033 0.0016
                         'International Tables Vol C Tables 4.2.6.8 and 6.1.1.4'
    'H' 'H' 0.0000 0.0000
                         'International Tables Vol C Tables 4.2.6.8 and 6.1.1.4'
    'N' 'N' 0.0061 0.0033
                         'International Tables Vol C Tables 4.2.6.8 and 6.1.1.4'
    'O' 'O' 0.0106 0.0060
                         'International Tables Vol C Tables 4.2.6.8 and 6.1.1.4'
_computing_data_collection     'APEX2 (Bruker, 2009)'
_computing_cell_refinement     'SAINT (Bruker, 2009)'
_computing_data_reduction     'SAINT (Bruker, 2009)'
_computing_structure_solution     'SHELXTL (Sheldrick, 2008)'
_computing_structure_refinement     'SHELXTL (Sheldrick, 2008)'
_computing_molecular_graphics     'SHELXTL (Sheldrick, 2008)'
_computing_publication_material
;
SHELXTL (Sheldrick, 2008) and PLATON (Spek, 2009)
;
loop_
    _atom_site_type_symbol
    _atom_site_label
    _atom_site_fract_x
    _atom_site_fract_y
    _atom_site_fract_z
    _atom_site_U_iso_or_equiv
    _atom_site_adp_type
    _atom_site_calc_flag
    _atom_site_refinement_flags
    _atom_site_occupancy
    _atom_site_symmetry_multiplicity
    _atom_site_disorder_assembly
    _atom_site_disorder_group
    N N1A 0.1452(3) 0.6288(2) 0.13378(13) 0.0263(4) Uani d D 1 1 . .
    N N2A 0.1161(3) 1.0273(2) 0.25781(16) 0.0356(5) Uani d . 1 1 . .
    C C1A 0.1331(3) 0.6995(2) 0.20182(15) 0.0259(5) Uani d . 1 1 . .
    C C2A 0.1184(3) 0.6413(3) 0.27674(16) 0.0299(6) Uani d . 1 1 . .
    H H2AA 0.1176 0.5538 0.2815 0.036 Uiso calc R 1 1 . .
    C C3A 0.1054(4) 0.7167(3) 0.34280(17) 0.0339(6) Uani d . 1 1 . .
    H H3AA 0.0964 0.6792 0.3939 0.041 Uiso calc R 1 1 . .
    C C4A 0.1047(3) 0.8441(3) 0.33871(16) 0.0318(6) Uani d . 1 1 . .
    C C5A 0.1197(3) 0.9047(2) 0.26446(16) 0.0282(5) Uani d . 1 1 . .
    C C6A 0.1369(3) 0.8304(2) 0.19393(15) 0.0248(5) Uani d . 1 1 . .
    C C7A 0.1584(3) 0.8819(3) 0.11766(16) 0.0281(5) Uani d . 1 1 . .
    H H7AA 0.1630 0.9696 0.1113 0.034 Uiso calc R 1 1 . .
    C C8A 0.1728(4) 0.8061(3) 0.05216(16) 0.0325(6) Uani d . 1 1 . .
    H H8AA 0.1886 0.8414 0.0010 0.039 Uiso calc R 1 1 . .
    C C9A 0.1641(3) 0.6781(3) 0.06169(17) 0.0318(6) Uani d . 1 1 . .
    H H9AA 0.1717 0.6249 0.0164 0.038 Uiso calc R 1 1 . .
    C C10A 0.0868(5) 0.9222(3) 0.41296(18) 0.0463(8) Uani d . 1 1 . .
    H H10A 0.0772 0.8685 0.4598 0.069 Uiso calc R 1 1 . .
    H H10B -0.0189 0.9515 0.3984 0.069 Uiso calc R 1 1 . .
    H H10C 0.1905 0.9970 0.4287 0.069 Uiso calc R 1 1 . .
    O O1A 0.7074(2) 0.44158(16) 0.09215(11) 0.0275(4) Uani d . 1 1 . .
    O O2A 0.7631(2) 0.26649(17) 0.14664(12) 0.0279(4) Uani d D 1 1 . .
    O O3A 0.1102(2) 0.17893(16) 0.11289(12) 0.0294(4) Uani d . 1 1 . .
    O O4A 0.0728(2) 0.37301(16) 0.13103(12) 0.0273(4) Uani d . 1 1 . .
    C C11A 0.6595(3) 0.3411(2) 0.12228(14) 0.0217(5) Uani d . 1 1 . .
    C C12A 0.4757(3) 0.2834(2) 0.13614(15) 0.0228(5) Uani d . 1 1 . .
    H H12A 0.4818 0.2735 0.1962 0.027 Uiso calc R 1 1 . .
    H H12B 0.4278 0.1964 0.1063 0.027 Uiso calc R 1 1 . .
    C C13A 0.3505(3) 0.3625(2) 0.10726(16) 0.0253(5) Uani d . 1 1 . .
    H H13A 0.3478 0.3762 0.0478 0.030 Uiso calc R 1 1 . .
    H H13B 0.3941 0.4480 0.1392 0.030 Uiso calc R 1 1 . .
    C C14A 0.1656(3) 0.2977(2) 0.11840(15) 0.0228(5) Uani d . 1 1 . .
    N N1B 0.5783(3) 0.6411(2) 0.37371(12) 0.0233(4) Uani d . 1 1 . .
    N N2B 0.6094(3) 1.0271(2) 0.22984(14) 0.0264(5) Uani d . 1 1 . .
    C C1B 0.6078(3) 0.7071(2) 0.30499(15) 0.0219(5) Uani d . 1 1 . .
    C C2B 0.6486(3) 0.6475(2) 0.23808(15) 0.0246(5) Uani d . 1 1 . .
    H H2BA 0.6568 0.5616 0.2390 0.029 Uiso calc R 1 1 . .
    C C3B 0.6768(3) 0.7175(2) 0.17047(15) 0.0257(5) Uani d . 1 1 . .
    H H3BA 0.7049 0.6779 0.1247 0.031 Uiso calc R 1 1 . .
    C C4B 0.6658(3) 0.8439(2) 0.16653(15) 0.0228(5) Uani d . 1 1 . .
    C C5B 0.6250(3) 0.9052(2) 0.23322(14) 0.0214(5) Uani d . 1 1 . .
    C C6B 0.5952(3) 0.8359(2) 0.30487(14) 0.0206(5) Uani d . 1 1 . .
    C C7B 0.5578(3) 0.8897(2) 0.37612(15) 0.0237(5) Uani d . 1 1 . .
    H H7BA 0.5508 0.9759 0.3778 0.028 Uiso calc R 1 1 . .
    C C8B 0.5312(3) 0.8191(2) 0.44323(15) 0.0263(5) Uani d . 1 1 . .
    H H8BA 0.5066 0.8561 0.4910 0.032 Uiso calc R 1 1 . .
    C C9B 0.5410(3) 0.6919(2) 0.43990(15) 0.0254(5) Uani d . 1 1 . .
    H H9BA 0.5209 0.6416 0.4854 0.031 Uiso calc R 1 1 . .
    C C10B 0.7013(4) 0.9169(2) 0.09179(16) 0.0299(6) Uani d . 1 1 . .
    H H10D 0.7268 0.8611 0.0508 0.045 Uiso calc R 1 1 . .
    H H10E 0.8024 0.9931 0.1092 0.045 Uiso calc R 1 1 . .
    H H10F 0.5977 0.9438 0.0670 0.045 Uiso calc R 1 1 . .
    O O1B 1.2074(2) 0.44971(16) 0.43052(11) 0.0258(4) Uani d . 1 1 . .
    O O2B 1.2173(2) 0.27375(18) 0.35962(13) 0.0333(4) Uani d . 1 1 . .
    O O3B 0.5817(2) 0.19433(15) 0.37244(11) 0.0264(4) Uani d . 1 1 . .
    O O4B 0.5389(2) 0.38843(15) 0.37072(11) 0.0248(4) Uani d . 1 1 . .
    C C11B 1.1346(3) 0.3473(2) 0.39056(14) 0.0220(5) Uani d . 1 1 . .
    C C12B 0.9375(3) 0.2871(2) 0.36983(16) 0.0255(5) Uani d . 1 1 . .
    H H12C 0.9079 0.2113 0.4022 0.031 Uiso calc R 1 1 . .
    H H12D 0.9010 0.2562 0.3101 0.031 Uiso calc R 1 1 . .
    C C13B 0.8340(3) 0.3788(2) 0.38803(16) 0.0232(5) Uani d . 1 1 . .
    H H13C 0.8529 0.4497 0.3511 0.028 Uiso calc R 1 1 . .
    H H13D 0.8790 0.4170 0.4462 0.028 Uiso calc R 1 1 . .
    C C14B 0.6382(3) 0.3128(2) 0.37564(14) 0.0199(4) Uani d . 1 1 . .
    H H1OA 0.8673(18) 0.301(3) 0.144(2) 0.041(9) Uiso d D 1 1 . .
    H H1OB 1.335(5) 0.317(3) 0.364(2) 0.053(10) Uiso d . 1 1 . .
    H H1NA 0.125(4) 0.5444(11) 0.134(2) 0.041(9) Uiso d D 1 1 . .
    H H2NA 0.136(6) 1.074(4) 0.208(3) 0.082(14) Uiso d . 1 1 . .
    H H3NA 0.127(5) 1.084(4) 0.303(2) 0.061(11) Uiso d . 1 1 . .
    H H1NB 0.574(4) 0.551(3) 0.369(2) 0.053(10) Uiso d . 1 1 . .
    H H2NB 0.660(4) 1.079(3) 0.197(2) 0.036(8) Uiso d . 1 1 . .
    H H3NB 0.593(4) 1.069(3) 0.272(2) 0.039(9) Uiso d . 1 1 . .
loop_
    _atom_site_aniso_label
    _atom_site_aniso_U_11
    _atom_site_aniso_U_22
    _atom_site_aniso_U_33
    _atom_site_aniso_U_12
    _atom_site_aniso_U_13
    _atom_site_aniso_U_23
    N1A 0.0259(11) 0.0269(11) 0.0281(11) 0.0100(9) 0.0065(9) 0.0043(9)
    N2A 0.0424(14) 0.0305(12) 0.0329(13) 0.0111(10) 0.0050(11) -0.0046(10)
    C1A 0.0206(12) 0.0312(13) 0.0244(12) 0.0068(10) 0.0019(9) 0.0008(10)
    C2A 0.0267(13) 0.0321(13) 0.0295(13) 0.0065(11) 0.0047(10) 0.0036(10)
    C3A 0.0348(15) 0.0394(15) 0.0244(13) 0.0082(12) 0.0018(11) 0.0051(11)
    C4A 0.0261(13) 0.0426(15) 0.0227(12) 0.0062(11) 0.0014(10) -0.0046(11)
    C5A 0.0234(12) 0.0295(13) 0.0276(13) 0.0039(10) 0.0015(10) -0.0025(10)
    C6A 0.0186(11) 0.0321(13) 0.0216(12) 0.0059(9) 0.0010(9) 0.0014(9)
    C7A 0.0250(12) 0.0325(13) 0.0268(13) 0.0095(10) 0.0038(10) 0.0033(10)
    C8A 0.0317(14) 0.0441(15) 0.0229(12) 0.0119(12) 0.0069(10) 0.0043(11)
    C9A 0.0310(14) 0.0399(15) 0.0264(13) 0.0126(12) 0.0071(11) -0.0008(11)
    C10A 0.062(2) 0.0485(18) 0.0275(15) 0.0143(16) 0.0089(14) -0.0036(13)
    O1A 0.0267(9) 0.0261(9) 0.0340(10) 0.0112(7) 0.0106(8) 0.0074(7)
    O2A 0.0184(9) 0.0324(10) 0.0374(10) 0.0120(7) 0.0080(7) 0.0139(8)
    O3A 0.0216(9) 0.0238(9) 0.0424(11) 0.0076(7) 0.0035(8) 0.0056(7)
    O4A 0.0204(8) 0.0232(8) 0.0414(11) 0.0097(7) 0.0083(7) 0.0048(7)
    C11A 0.0209(11) 0.0252(12) 0.0200(11) 0.0081(9) 0.0049(9) -0.0003(9)
    C12A 0.0202(11) 0.0248(11) 0.0270(12) 0.0113(9) 0.0053(9) 0.0078(9)
    C13A 0.0195(11) 0.0241(12) 0.0324(13) 0.0062(9) 0.0052(10) 0.0035(10)
    C14A 0.0181(11) 0.0256(12) 0.0235(11) 0.0068(9) 0.0003(9) 0.0035(9)
    N1B 0.0232(10) 0.0232(10) 0.0229(10) 0.0078(8) 0.0014(8) 0.0043(8)
    N2B 0.0323(12) 0.0225(10) 0.0264(11) 0.0090(9) 0.0086(9) 0.0059(9)
    C1B 0.0187(11) 0.0223(11) 0.0232(12) 0.0071(9) -0.0014(9) 0.0002(9)
    C2B 0.0269(12) 0.0225(11) 0.0258(12) 0.0113(10) 0.0027(10) 0.0017(9)
    C3B 0.0261(12) 0.0282(12) 0.0235(12) 0.0118(10) 0.0016(10) -0.0021(9)
    C4B 0.0217(11) 0.0243(11) 0.0209(11) 0.0052(9) 0.0026(9) 0.0021(9)
    C5B 0.0202(11) 0.0208(11) 0.0227(11) 0.0079(9) 0.0001(9) 0.0003(9)
    C6B 0.0190(11) 0.0193(11) 0.0220(11) 0.0055(8) 0.0007(9) 0.0014(8)
    C7B 0.0241(12) 0.0219(11) 0.0251(12) 0.0069(9) 0.0044(9) 0.0025(9)
    C8B 0.0284(13) 0.0277(12) 0.0227(12) 0.0075(10) 0.0058(10) 0.0005(9)
    C9B 0.0236(12) 0.0302(13) 0.0219(12) 0.0071(10) 0.0036(9) 0.0041(9)
    C10B 0.0342(14) 0.0303(13) 0.0252(13) 0.0085(11) 0.0074(11) 0.0025(10)
    O1B 0.0215(8) 0.0259(9) 0.0287(9) 0.0072(7) 0.0021(7) -0.0024(7)
    O2B 0.0185(9) 0.0301(9) 0.0496(12) 0.0073(8) 0.0051(8) -0.0128(8)
    O3B 0.0235(9) 0.0204(8) 0.0380(10) 0.0077(7) 0.0105(7) 0.0026(7)
    O4B 0.0193(8) 0.0234(8) 0.0336(10) 0.0098(7) 0.0049(7) 0.0025(7)
    C11B 0.0212(11) 0.0254(11) 0.0218(11) 0.0119(9) 0.0022(9) 0.0028(9)
    C12B 0.0202(11) 0.0262(12) 0.0303(13) 0.0095(9) 0.0023(9) -0.0028(10)
    C13B 0.0191(11) 0.0220(11) 0.0315(13) 0.0100(9) 0.0061(9) 0.0033(9)
    C14B 0.0218(11) 0.0228(11) 0.0177(10) 0.0099(9) 0.0050(9) 0.0021(8)
_geom_special_details
;
All e.s.d.'s (except the e.s.d. in the dihedral angle between two l.s. planes)
are estimated using the full covariance matrix. The cell e.s.d.'s are taken
into account individually in the estimation of e.s.d.'s in distances, angles
and torsion angles; correlations between e.s.d.'s in cell parameters are only
used when they are defined by crystal symmetry. An approximate (isotropic)
treatment of cell e.s.d.'s is used for estimating e.s.d.'s involving l.s.
planes.
;
loop_
    _geom_bond_atom_site_label_1
    _geom_bond_atom_site_label_2
    _geom_bond_site_symmetry_2
    _geom_bond_distance
    _geom_bond_publ_flag
    N1A C9A . 1.331(3) ?
    N1A C1A . 1.371(3) ?
    N1A H1NA . 0.883(10) ?
    N2A C5A . 1.342(3) ?
    N2A H2NA . 0.98(5) ?
    N2A H3NA . 0.93(4) ?
    C1A C2A . 1.409(4) ?
    C1A C6A . 1.419(3) ?
    C2A C3A . 1.377(4) ?
    C2A H2AA . 0.9500 ?
    C3A C4A . 1.384(4) ?
    C3A H3AA . 0.9500 ?
    C4A C5A . 1.412(4) ?
    C4A C10A . 1.517(4) ?
    C5A C6A . 1.442(3) ?
    C6A C7A . 1.408(3) ?
    C7A C8A . 1.377(4) ?
    C7A H7AA . 0.9500 ?
    C8A C9A . 1.383(4) ?
    C8A H8AA . 0.9500 ?
    C9A H9AA . 0.9500 ?
    C10A H10A . 0.9800 ?
    C10A H10B . 0.9800 ?
    C10A H10C . 0.9800 ?
    O1A C11A . 1.205(3) ?
    O2A C11A . 1.331(3) ?
    O2A H1OA . 0.834(10) ?
    O3A C14A . 1.235(3) ?
    O4A C14A . 1.285(3) ?
    C11A C12A . 1.510(3) ?
    C12A C13A . 1.514(3) ?
    C12A H12A . 0.9900 ?
    C12A H12B . 0.9900 ?
    C13A C14A . 1.516(3) ?
    C13A H13A . 0.9900 ?
    C13A H13B . 0.9900 ?
    N1B C9B . 1.326(3) ?
    N1B C1B . 1.378(3) ?
    N1B H1NB . 0.96(3) ?
    N2B C5B . 1.361(3) ?
    N2B H2NB . 0.87(3) ?
    N2B H3NB . 0.88(3) ?
    C1B C2B . 1.396(3) ?
    C1B C6B . 1.426(3) ?
    C2B C3B . 1.382(3) ?
    C2B H2BA . 0.9500 ?
    C3B C4B . 1.398(3) ?
    C3B H3BA . 0.9500 ?
    C4B C5B . 1.402(3) ?
    C4B C10B . 1.510(3) ?
    C5B C6B . 1.437(3) ?
    C6B C7B . 1.412(3) ?
    C7B C8B . 1.377(3) ?
    C7B H7BA . 0.9500 ?
    C8B C9B . 1.401(3) ?
    C8B H8BA . 0.9500 ?
    C9B H9BA . 0.9500 ?
    C10B H10D . 0.9800 ?
    C10B H10E . 0.9800 ?
    C10B H10F . 0.9800 ?
    O1B C11B . 1.209(3) ?
    O2B C11B . 1.317(3) ?
    O2B H1OB . 0.92(4) ?
    O3B C14B . 1.235(3) ?
    O4B C14B . 1.286(3) ?
    C11B C12B . 1.514(3) ?
    C12B C13B . 1.518(3) ?
    C12B H12C . 0.9900 ?
    C12B H12D . 0.9900 ?
    C13B C14B . 1.519(3) ?
    C13B H13C . 0.9900 ?
    C13B H13D . 0.9900 ?
loop_
    _geom_angle_atom_site_label_1
    _geom_angle_atom_site_label_2
    _geom_angle_atom_site_label_3
    _geom_angle_site_symmetry_1
    _geom_angle_site_symmetry_3
    _geom_angle
    _geom_angle_publ_flag
    C9A N1A C1A . . 123.1(2) ?
    C9A N1A H1NA . . 116(2) ?
    C1A N1A H1NA . . 120(2) ?
    C5A N2A H2NA . . 123(2) ?
    C5A N2A H3NA . . 123(2) ?
    H2NA N2A H3NA . . 111(3) ?
    N1A C1A C2A . . 119.7(2) ?
    N1A C1A C6A . . 118.1(2) ?
    C2A C1A C6A . . 122.2(2) ?
    C3A C2A C1A . . 117.1(2) ?
    C3A C2A H2AA . . 121.5 ?
    C1A C2A H2AA . . 121.5 ?
    C2A C3A C4A . . 123.5(3) ?
    C2A C3A H3AA . . 118.2 ?
    C4A C3A H3AA . . 118.2 ?
    C3A C4A C5A . . 120.5(2) ?
    C3A C4A C10A . . 121.4(3) ?
    C5A C4A C10A . . 118.1(3) ?
    N2A C5A C4A . . 122.1(2) ?
    N2A C5A C6A . . 119.9(2) ?
    C4A C5A C6A . . 118.1(2) ?
    C7A C6A C1A . . 118.4(2) ?
    C7A C6A C5A . . 123.1(2) ?
    C1A C6A C5A . . 118.6(2) ?
    C8A C7A C6A . . 120.6(2) ?
    C8A C7A H7AA . . 119.7 ?
    C6A C7A H7AA . . 119.7 ?
    C7A C8A C9A . . 119.3(2) ?
    C7A C8A H8AA . . 120.4 ?
    C9A C8A H8AA . . 120.4 ?
    N1A C9A C8A . . 120.6(2) ?
    N1A C9A H9AA . . 119.7 ?
    C8A C9A H9AA . . 119.7 ?
    C4A C10A H10A . . 109.5 ?
    C4A C10A H10B . . 109.5 ?
    H10A C10A H10B . . 109.5 ?
    C4A C10A H10C . . 109.5 ?
    H10A C10A H10C . . 109.5 ?
    H10B C10A H10C . . 109.5 ?
    C11A O2A H1OA . . 112(2) ?
    O1A C11A O2A . . 123.7(2) ?
    O1A C11A C12A . . 124.7(2) ?
    O2A C11A C12A . . 111.64(19) ?
    C11A C12A C13A . . 113.97(19) ?
    C11A C12A H12A . . 108.8 ?
    C13A C12A H12A . . 108.8 ?
    C11A C12A H12B . . 108.8 ?
    C13A C12A H12B . . 108.8 ?
    H12A C12A H12B . . 107.7 ?
    C12A C13A C14A . . 112.12(19) ?
    C12A C13A H13A . . 109.2 ?
    C14A C13A H13A . . 109.2 ?
    C12A C13A H13B . . 109.2 ?
    C14A C13A H13B . . 109.2 ?
    H13A C13A H13B . . 107.9 ?
    O3A C14A O4A . . 123.7(2) ?
    O3A C14A C13A . . 120.2(2) ?
    O4A C14A C13A . . 116.2(2) ?
    C9B N1B C1B . . 123.3(2) ?
    C9B N1B H1NB . . 121(2) ?
    C1B N1B H1NB . . 116(2) ?
    C5B N2B H2NB . . 121(2) ?
    C5B N2B H3NB . . 122(2) ?
    H2NB N2B H3NB . . 112(3) ?
    N1B C1B C2B . . 120.0(2) ?
    N1B C1B C6B . . 118.1(2) ?
    C2B C1B C6B . . 121.9(2) ?
    C3B C2B C1B . . 117.9(2) ?
    C3B C2B H2BA . . 121.1 ?
    C1B C2B H2BA . . 121.1 ?
    C2B C3B C4B . . 122.9(2) ?
    C2B C3B H3BA . . 118.5 ?
    C4B C3B H3BA . . 118.5 ?
    C3B C4B C5B . . 119.9(2) ?
    C3B C4B C10B . . 120.7(2) ?
    C5B C4B C10B . . 119.4(2) ?
    N2B C5B C4B . . 120.9(2) ?
    N2B C5B C6B . . 120.2(2) ?
    C4B C5B C6B . . 118.9(2) ?
    C7B C6B C1B . . 118.1(2) ?
    C7B C6B C5B . . 123.5(2) ?
    C1B C6B C5B . . 118.4(2) ?
    C8B C7B C6B . . 121.0(2) ?
    C8B C7B H7BA . . 119.5 ?
    C6B C7B H7BA . . 119.5 ?
    C7B C8B C9B . . 118.9(2) ?
    C7B C8B H8BA . . 120.5 ?
    C9B C8B H8BA . . 120.5 ?
    N1B C9B C8B . . 120.5(2) ?
    N1B C9B H9BA . . 119.8 ?
    C8B C9B H9BA . . 119.8 ?
    C4B C10B H10D . . 109.5 ?
    C4B C10B H10E . . 109.5 ?
    H10D C10B H10E . . 109.5 ?
    C4B C10B H10F . . 109.5 ?
    H10D C10B H10F . . 109.5 ?
    H10E C10B H10F . . 109.5 ?
    C11B O2B H1OB . . 111(2) ?
    O1B C11B O2B . . 124.1(2) ?
    O1B C11B C12B . . 124.5(2) ?
    O2B C11B C12B . . 111.4(2) ?
    C11B C12B C13B . . 113.5(2) ?
    C11B C12B H12C . . 108.9 ?
    C13B C12B H12C . . 108.9 ?
    C11B C12B H12D . . 108.9 ?
    C13B C12B H12D . . 108.9 ?
    H12C C12B H12D . . 107.7 ?
    C12B C13B C14B . . 112.63(19) ?
    C12B C13B H13C . . 109.1 ?
    C14B C13B H13C . . 109.1 ?
    C12B C13B H13D . . 109.1 ?
    C14B C13B H13D . . 109.1 ?
    H13C C13B H13D . . 107.8 ?
    O3B C14B O4B . . 123.4(2) ?
    O3B C14B C13B . . 121.0(2) ?
    O4B C14B C13B . . 115.60(19) ?
loop_
    _geom_torsion_atom_site_label_1
    _geom_torsion_atom_site_label_2
    _geom_torsion_atom_site_label_3
    _geom_torsion_atom_site_label_4
    _geom_torsion_site_symmetry_1
    _geom_torsion_site_symmetry_2
    _geom_torsion_site_symmetry_3
    _geom_torsion_site_symmetry_4
    _geom_torsion
    _geom_torsion_publ_flag
    C9A N1A C1A C2A . . . . -178.1(2) ?
    C9A N1A C1A C6A . . . . 1.5(4) ?
    N1A C1A C2A C3A . . . . -179.5(2) ?
    C6A C1A C2A C3A . . . . 0.9(4) ?
    C1A C2A C3A C4A . . . . 0.5(4) ?
    C2A C3A C4A C5A . . . . -0.7(4) ?
    C2A C3A C4A C10A . . . . 178.9(3) ?
    C3A C4A C5A N2A . . . . 178.7(3) ?
    C10A C4A C5A N2A . . . . -0.9(4) ?
    C3A C4A C5A C6A . . . . -0.5(4) ?
    C10A C4A C5A C6A . . . . 179.9(2) ?
    N1A C1A C6A C7A . . . . -1.9(3) ?
    C2A C1A C6A C7A . . . . 177.7(2) ?
    N1A C1A C6A C5A . . . . 178.4(2) ?
    C2A C1A C6A C5A . . . . -2.0(4) ?
    N2A C5A C6A C7A . . . . 2.9(4) ?
    C4A C5A C6A C7A . . . . -177.9(2) ?
    N2A C5A C6A C1A . . . . -177.5(2) ?
    C4A C5A C6A C1A . . . . 1.7(3) ?
    C1A C6A C7A C8A . . . . 0.9(4) ?
    C5A C6A C7A C8A . . . . -179.5(2) ?
    C6A C7A C8A C9A . . . . 0.7(4) ?
    C1A N1A C9A C8A . . . . 0.1(4) ?
    C7A C8A C9A N1A . . . . -1.2(4) ?
    O1A C11A C12A C13A . . . . 0.9(3) ?
    O2A C11A C12A C13A . . . . -178.4(2) ?
    C11A C12A C13A C14A . . . . 177.1(2) ?
    C12A C13A C14A O3A . . . . -31.2(3) ?
    C12A C13A C14A O4A . . . . 150.7(2) ?
    C9B N1B C1B C2B . . . . 179.2(2) ?
    C9B N1B C1B C6B . . . . -0.8(3) ?
    N1B C1B C2B C3B . . . . 179.9(2) ?
    C6B C1B C2B C3B . . . . -0.1(3) ?
    C1B C2B C3B C4B . . . . -0.1(4) ?
    C2B C3B C4B C5B . . . . 0.1(4) ?
    C2B C3B C4B C10B . . . . 178.8(2) ?
    C3B C4B C5B N2B . . . . -178.4(2) ?
    C10B C4B C5B N2B . . . . 2.9(4) ?
    C3B C4B C5B C6B . . . . 0.1(3) ?
    C10B C4B C5B C6B . . . . -178.6(2) ?
    N1B C1B C6B C7B . . . . 1.6(3) ?
    C2B C1B C6B C7B . . . . -178.4(2) ?
    N1B C1B C6B C5B . . . . -179.7(2) ?
    C2B C1B C6B C5B . . . . 0.3(3) ?
    N2B C5B C6B C7B . . . . -3.2(4) ?
    C4B C5B C6B C7B . . . . 178.3(2) ?
    N2B C5B C6B C1B . . . . 178.2(2) ?
    C4B C5B C6B C1B . . . . -0.3(3) ?
    C1B C6B C7B C8B . . . . -1.1(3) ?
    C5B C6B C7B C8B . . . . -179.7(2) ?
    C6B C7B C8B C9B . . . . -0.3(4) ?
    C1B N1B C9B C8B . . . . -0.6(4) ?
    C7B C8B C9B N1B . . . . 1.1(4) ?
    O1B C11B C12B C13B . . . . 12.1(3) ?
    O2B C11B C12B C13B . . . . -168.0(2) ?
    C11B C12B C13B C14B . . . . -173.8(2) ?
    C12B C13B C14B O3B . . . . 17.2(3) ?
    C12B C13B C14B O4B . . . . -164.3(2) ?
loop_
    _geom_hbond_atom_site_label_D
    _geom_hbond_atom_site_label_H
    _geom_hbond_atom_site_label_A
    _geom_hbond_site_symmetry_A
    _geom_hbond_distance_DH
    _geom_hbond_distance_HA
    _geom_hbond_distance_DA
    _geom_hbond_angle_DHA
    _geom_hbond_publ_flag
    N1A H1NA O4A . 0.883(13) 1.784(12) 2.667(3) 177(4) yes
    N1B H1NB O4B . 0.97(3) 1.71(3) 2.664(3) 170(3) yes
    O2A H1OA O4A 1_655 0.83(2) 1.69(2) 2.520(2) 176(3) yes
    O2B H1OB O4B 1_655 0.93(4) 1.60(4) 2.525(2) 179(4) yes
    N2A H2NA O3A 1_565 0.99(5) 1.97(5) 2.931(3) 163(4) yes
    N2A H3NA O2B 1_465 0.93(4) 2.11(4) 2.937(3) 149(3) yes
    N2B H2NB O2A 1_565 0.87(3) 2.22(3) 3.037(3) 157(3) yes
    N2B H3NB O3B 1_565 0.87(3) 2.14(3) 3.001(3) 172(3) yes
    C7A H7AA O3A 1_565 0.95 2.42 3.343(3) 165 yes
    C9A H9AA O1A 2_665 0.95 2.37 3.271(3) 158 yes
    C7B H7BA O3B 1_565 0.95 2.31 3.253(3) 169 yes
    C8B H8BA O3B 2_666 0.95 2.51 3.323(3) 143 yes
    C9B H9BA O4B 2_666 0.95 2.52 3.388(3) 153 yes
_iucr_refine_instructions_details
;
TITL kty144a_0m in P-1 (100K)
CELL 0.71073   8.0784  10.8234  16.4366  91.608 101.039 105.782
ZERR    4.00   0.0003   0.0004   0.0006   0.002   0.002   0.002
LATT  1
SFAC C H N O
UNIT 56 64 8 16
TEMP -173.000
SIZE 0.16 0.172 0.308
L.S. 20
BOND $H
FMAP 2 1 60
PLAN 20
OMIT -4 57
OMIT -4  -7   7
OMIT -1  -7  12
OMIT -4  -7   6
DFIX 0.87 0.01 N1A H1NA
DFIX 0.82 0.01 O2A H1OA
ACTA
CONF
WGHT      0.0947      1.0362
FVAR       0.35933
N1A   3    0.145157    0.628825    0.133774    11.00000    0.02592    0.02693 =
         0.02808    0.00428    0.00649    0.00999
N2A   3    0.116123    1.027296    0.257808    11.00000    0.04235    0.03046 =
         0.03294   -0.00458    0.00498    0.01114
C1A   1    0.133076    0.699466    0.201820    11.00000    0.02058    0.03123 =
         0.02445    0.00082    0.00188    0.00678
C2A   1    0.118431    0.641269    0.276734    11.00000    0.02665    0.03211 =
         0.02953    0.00357    0.00469    0.00651
AFIX  43
H2AA  2    0.117576    0.553831    0.281464    11.00000   -1.20000
AFIX   0
C3A   1    0.105408    0.716676    0.342805    11.00000    0.03483    0.03940 =
         0.02446    0.00511    0.00185    0.00824
AFIX  43
H3AA  2    0.096425    0.679215    0.393938    11.00000   -1.20000
AFIX   0
C4A   1    0.104705    0.844059    0.338706    11.00000    0.02608    0.04260 =
         0.02271   -0.00457    0.00142    0.00617
C5A   1    0.119683    0.904703    0.264464    11.00000    0.02339    0.02947 =
         0.02762   -0.00247    0.00156    0.00386
C6A   1    0.136943    0.830411    0.193929    11.00000    0.01865    0.03204 =
         0.02157    0.00138    0.00105    0.00589
C7A   1    0.158425    0.881871    0.117660    11.00000    0.02502    0.03255 =
         0.02680    0.00332    0.00377    0.00950
AFIX  43
H7AA  2    0.163029    0.969645    0.111339    11.00000   -1.20000
AFIX   0
C8A   1    0.172818    0.806132    0.052160    11.00000    0.03174    0.04412 =
         0.02291    0.00428    0.00685    0.01189
AFIX  43
H8AA  2    0.188551    0.841407    0.000968    11.00000   -1.20000
AFIX   0
C9A   1    0.164125    0.678144    0.061694    11.00000    0.03099    0.03992 =
         0.02643   -0.00083    0.00712    0.01258
AFIX  43
H9AA  2    0.171755    0.624925    0.016406    11.00000   -1.20000
AFIX   0
C10A  1    0.086790    0.922177    0.412963    11.00000    0.06150    0.04846 =
         0.02750   -0.00363    0.00887    0.01430
AFIX 137
H10A  2    0.077135    0.868453    0.459804    11.00000   -1.50000
H10B  2   -0.018832    0.951569    0.398351    11.00000   -1.50000
H10C  2    0.190495    0.996967    0.428700    11.00000   -1.50000
AFIX   0
O1A   4    0.707432    0.441579    0.092148    11.00000    0.02668    0.02607 =
         0.03400    0.00736    0.01058    0.01123
O2A   4    0.763087    0.266489    0.146640    11.00000    0.01840    0.03240 =
         0.03736    0.01394    0.00801    0.01203
O3A   4    0.110215    0.178932    0.112894    11.00000    0.02160    0.02379 =
         0.04237    0.00559    0.00352    0.00759
O4A   4    0.072821    0.373014    0.131031    11.00000    0.02036    0.02317 =
         0.04144    0.00481    0.00833    0.00965
C11A  1    0.659547    0.341150    0.122283    11.00000    0.02092    0.02517 =
         0.02000   -0.00027    0.00493    0.00813
C12A  1    0.475711    0.283442    0.136139    11.00000    0.02019    0.02475 =
         0.02703    0.00784    0.00529    0.01132
AFIX  23
H12A  2    0.481809    0.273452    0.196236    11.00000   -1.20000
H12B  2    0.427772    0.196412    0.106347    11.00000   -1.20000
AFIX   0
C13A  1    0.350512    0.362520    0.107258    11.00000    0.01947    0.02406 =
         0.03238    0.00346    0.00520    0.00623
AFIX  23
H13A  2    0.347825    0.376170    0.047770    11.00000   -1.20000
H13B  2    0.394142    0.448014    0.139167    11.00000   -1.20000
AFIX   0
C14A  1    0.165604    0.297702    0.118395    11.00000    0.01806    0.02560 =
         0.02352    0.00345    0.00034    0.00683
N1B   3    0.578334    0.641057    0.373708    11.00000    0.02320    0.02316 =
         0.02290    0.00426    0.00142    0.00784
N2B   3    0.609441    1.027080    0.229844    11.00000    0.03233    0.02249 =
         0.02643    0.00593    0.00858    0.00903
C1B   1    0.607810    0.707061    0.304987    11.00000    0.01866    0.02229 =
         0.02318    0.00017   -0.00136    0.00712
C2B   1    0.648640    0.647468    0.238081    11.00000    0.02686    0.02245 =
         0.02585    0.00165    0.00273    0.01132
AFIX  43
H2BA  2    0.656798    0.561577    0.238985    11.00000   -1.20000
AFIX   0
C3B   1    0.676817    0.717470    0.170470    11.00000    0.02613    0.02815 =
         0.02356   -0.00211    0.00158    0.01178
AFIX  43
H3BA  2    0.704914    0.677884    0.124652    11.00000   -1.20000
AFIX   0
C4B   1    0.665800    0.843948    0.166527    11.00000    0.02168    0.02432 =
         0.02091    0.00205    0.00259    0.00515
C5B   1    0.624965    0.905165    0.233225    11.00000    0.02019    0.02075 =
         0.02267    0.00027    0.00011    0.00792
C6B   1    0.595234    0.835927    0.304874    11.00000    0.01897    0.01931 =
         0.02198    0.00135    0.00072    0.00544
C7B   1    0.557776    0.889681    0.376122    11.00000    0.02412    0.02192 =
         0.02507    0.00254    0.00440    0.00693
AFIX  43
H7BA  2    0.550819    0.975904    0.377758    11.00000   -1.20000
AFIX   0
C8B   1    0.531186    0.819117    0.443234    11.00000    0.02840    0.02770 =
         0.02273    0.00050    0.00577    0.00753
AFIX  43
H8BA  2    0.506553    0.856095    0.491030    11.00000   -1.20000
AFIX   0
C9B   1    0.541044    0.691865    0.439905    11.00000    0.02355    0.03021 =
         0.02194    0.00408    0.00362    0.00711
AFIX  43
H9BA  2    0.520873    0.641621    0.485390    11.00000   -1.20000
AFIX   0
C10B  1    0.701289    0.916890    0.091794    11.00000    0.03417    0.03033 =
         0.02525    0.00245    0.00742    0.00851
AFIX 137
H10D  2    0.726817    0.861089    0.050757    11.00000   -1.50000
H10E  2    0.802395    0.993125    0.109183    11.00000   -1.50000
H10F  2    0.597687    0.943792    0.066944    11.00000   -1.50000
AFIX   0
O1B   4    1.207407    0.449704    0.430517    11.00000    0.02148    0.02589 =
         0.02870   -0.00238    0.00215    0.00720
O2B   4    1.217274    0.273750    0.359622    11.00000    0.01850    0.03009 =
         0.04964   -0.01277    0.00506    0.00731
O3B   4    0.581650    0.194331    0.372441    11.00000    0.02348    0.02037 =
         0.03804    0.00265    0.01054    0.00768
O4B   4    0.538948    0.388430    0.370722    11.00000    0.01925    0.02345 =
         0.03364    0.00248    0.00487    0.00980
C11B  1    1.134590    0.347282    0.390558    11.00000    0.02122    0.02537 =
         0.02181    0.00274    0.00218    0.01188
C12B  1    0.937505    0.287122    0.369831    11.00000    0.02015    0.02625 =
         0.03034   -0.00281    0.00225    0.00949
AFIX  23
H12C  2    0.907902    0.211326    0.402217    11.00000   -1.20000
H12D  2    0.901042    0.256245    0.310084    11.00000   -1.20000
AFIX   0
C13B  1    0.834022    0.378802    0.388035    11.00000    0.01907    0.02194 =
         0.03153    0.00331    0.00610    0.00999
AFIX  23
H13C  2    0.852867    0.449747    0.351064    11.00000   -1.20000
H13D  2    0.879016    0.417032    0.446195    11.00000   -1.20000
AFIX   0
C14B  1    0.638215    0.312833    0.375642    11.00000    0.02179    0.02277 =
         0.01773    0.00210    0.00503    0.00990
H1OA  2    0.867333    0.301281    0.143939    11.00000    0.04080
H1OB  2    1.334800    0.316884    0.364227    11.00000    0.05296
H1NA  2    0.124925    0.544419    0.133658    11.00000    0.04071
H2NA  2    0.135864    1.073750    0.208375    11.00000    0.08198
H3NA  2    0.126613    1.083676    0.303402    11.00000    0.06056
H1NB  2    0.573843    0.551203    0.368837    11.00000    0.05313
H2NB  2    0.659888    1.078581    0.196780    11.00000    0.03647
H3NB  2    0.592682    1.069165    0.272460    11.00000    0.03925
HKLF 4
REM  kty144a_0m in P-1 (100K)
REM R1 =  0.0660 for   4669 Fo > 4sig(Fo)  and  0.0972 for all   6733 data
REM    395 parameters refined using      2 restraints
END
REM Highest difference peak  0.525,  deepest hole -0.350,  1-sigma level  0.077
Q1    1   0.5772  0.7626  0.3019  11.00000  0.05    0.52
Q2    1   0.5691  0.3153  0.1344  11.00000  0.05    0.50
Q3    1   0.1442  0.7680  0.2009  11.00000  0.05    0.50
Q4    1   0.0754  0.7669  0.4219  11.00000  0.05    0.49
Q5    1   0.7344  0.3427  0.3762  11.00000  0.05    0.48
Q6    1   0.8703  0.3276  0.3809  11.00000  0.05    0.47
Q7    1   0.1185  0.7264  0.2816  11.00000  0.05    0.47
Q8    1   0.2639  0.3283  0.1172  11.00000  0.05    0.42
Q9    1   0.1539  0.9260  0.1941  11.00000  0.05    0.42
Q10   1  -0.0218  0.3590  0.1403  11.00000  0.05    0.42
Q11   1   0.5321  0.7631  0.4408  11.00000  0.05    0.40
Q12   1   0.1670  0.7073  0.1386  11.00000  0.05    0.39
Q13   1   0.5758  0.7759  0.4438  11.00000  0.05    0.39
Q14   1   0.1076  0.9416  0.3279  11.00000  0.05    0.39
Q15   1   0.1315  0.4561  0.1421  11.00000  0.05    0.38
Q16   1   0.1693  0.9776  0.2537  11.00000  0.05    0.37
Q17   1   1.0328  0.3194  0.3821  11.00000  0.05    0.37
Q18   1   0.6212  0.7678  0.1629  11.00000  0.05    0.36
Q19   1   0.6680  0.7735  0.1759  11.00000  0.05    0.36
Q20   1   0.0420  0.0833  0.1013  11.00000  0.05    0.34
;
