# Supplementary material for: 5-Amino-6-methyl­quinolin-1-ium 3-carb­oxy­propano­ate
Source: Acta Crystallogr Sect E Struct Rep Online. 2013 Mar 16;69(Pt 4):o539–40. doi: 10.1107/S1600536813006673 (PMC3629592; doi:10.1107/S1600536813006673)
Supplement: Supplementary file 2 [file e-69-0o539-Isup2.hkl]

# 
# h,k,l, Fc-squared, Fo-squared, sigma(Fo-squared) and status flag 
# 
data_I
_shelx_title ' kty144a_0m in P-1 (100K)' 
_shelx_refln_list_code          4 
_shelx_F_calc_maximum      266.82 
_exptl_crystal_F_000       584.00 
_reflns_d_resolution_high  0.7448 
 
loop_ 
 _symmetry_equiv_pos_as_xyz 
 'x, y, z' 
 '-x, -y, -z' 
 
_cell_length_a     8.0784 
_cell_length_b    10.8234 
_cell_length_c    16.4366 
_cell_angle_alpha  91.608 
_cell_angle_beta  101.039 
_cell_angle_gamma 105.782 
 
_shelx_F_squared_multiplier     1.000 
 
loop_ 
 _refln_index_h 
 _refln_index_k 
 _refln_index_l 
 _refln_F_squared_calc 
 _refln_F_squared_meas 
 _refln_F_squared_sigma 
 _refln_observed_status 
   1   0   0       45.43       43.50      1.34 o 
   2   0   0      101.87       86.42      3.04 o 
   3   0   0     4238.81     4280.47     65.89 o 
   4   0   0     6859.77     6917.87    106.05 o 
   5   0   0      164.03      154.25      6.23 o 
   6   0   0        0.78       -0.06      1.84 o 
   7   0   0       18.93       19.32      4.41 o 
   8   0   0       13.44        7.97      5.87 o 
   9   0   0       61.36       59.68      9.96 o 
  10   0   0       27.38       33.86     11.07 o 
 -10   1   0       21.23       36.78      8.49 o 
  -9   1   0       24.64       14.96     11.48 o 
  -8   1   0       16.80       14.85      6.12 o 
  -7   1   0      201.04      195.05     13.56 o 
  -6   1   0        5.78        4.50      1.59 o 
  -5   1   0      195.11      202.81      5.38 o 
  -4   1   0      279.25      309.66      6.56 o 
  -3   1   0       15.06       16.03      1.48 o 
  -2   1   0     5531.89     5894.69    117.53 o 
  -1   1   0       95.85       91.64      2.88 o 
   0   1   0      322.54      299.37      7.70 o 
   1   1   0      221.46      215.34      4.61 o 
   2   1   0    11846.51    11554.25    220.14 o 
   3   1   0       30.56       21.52      1.55 o 
   4   1   0      221.66      198.39      5.43 o 
   5   1   0      169.19      181.59      5.70 o 
   6   1   0      351.61      325.43     12.13 o 
   7   1   0        1.43        0.48      4.08 o 
   8   1   0      249.71      253.03     12.19 o 
   9   1   0       19.82       22.60     10.64 o 
 -10   2   0       20.23       30.37      8.31 o 
  -9   2   0        0.71       -1.07      7.43 o 
  -8   2   0        7.18       12.95      5.97 o 
  -7   2   0       95.92       95.19      5.89 o 
  -6   2   0      364.08      349.41      8.41 o 
  -5   2   0       15.25       12.49      1.71 o 
  -4   2   0      270.62      236.57      5.04 o 
  -3   2   0      308.64      294.54      6.91 o 
  -2   2   0      365.25      512.26     17.86 o 
  -1   2   0      208.84      169.93      6.32 o 
   0   2   0    10357.14    10208.88    187.80 o 
   1   2   0        0.02       -1.27      0.66 o 
   2   2   0       20.51       20.35      1.76 o 
   3   2   0      819.20      736.06     13.38 o 
   4   2   0       14.29       15.93      1.62 o 
   5   2   0        5.05        6.26      2.95 o 
   6   2   0      154.39      165.44     12.49 o 
   7   2   0        1.06       -1.62      3.94 o 
   8   2   0        5.95        7.70      5.46 o 
   9   2   0       64.08       95.16     14.78 o 
 -10   3   0       67.30       66.89     10.24 o 
  -9   3   0       34.14       42.49      8.37 o 
  -8   3   0        3.53        7.07      6.06 o 
  -7   3   0      412.91      371.62     18.55 o 
  -6   3   0      994.76      974.60     16.41 o 
  -5   3   0       60.88       67.84      2.71 o 
  -4   3   0      125.02       86.70      2.56 o 
  -3   3   0       23.76       29.99      1.78 o 
  -2   3   0      238.35      200.98      4.69 o 
  -1   3   0       10.02       10.19      1.11 o 
   0   3   0     5782.31     5282.43     93.19 o 
   1   3   0        0.14       -0.79      1.28 o 
   2   3   0      165.56      165.36      5.71 o 
   3   3   0        3.26        4.03      1.23 o 
   4   3   0      625.22      591.07     23.25 o 
   5   3   0       51.04       62.79      6.05 o 
   6   3   0       34.55       46.30      6.97 o 
   7   3   0        0.03        1.32      4.73 o 
   8   3   0       23.42       31.07      7.24 o 
   9   3   0        1.95       24.32      9.45 o 
 -10   4   0       45.23       60.41      9.99 o 
  -9   4   0       13.08       12.95     12.28 o 
  -8   4   0      164.47      172.60     12.39 o 
  -7   4   0        0.87        1.02      2.65 o 
  -6   4   0      771.74      711.75     17.35 o 
  -5   4   0      498.65      499.92     10.29 o 
  -4   4   0      804.26      792.14     15.96 o 
  -3   4   0        1.60        3.96      1.49 o 
  -2   4   0     2607.46     2614.10     40.21 o 
  -1   4   0      193.42      208.54      4.84 o 
   0   4   0     3328.39     3111.77     53.66 o 
   1   4   0       27.98       22.22      1.59 o 
   2   4   0       28.93       36.21      3.58 o 
   3   4   0       55.50       50.62      3.47 o 
   4   4   0     1425.76     1311.06     52.29 o 
   5   4   0       42.15       35.78      6.70 o 
   6   4   0        0.12        1.16      5.59 o 
   7   4   0      219.83      175.77     19.94 o 
   8   4   0       38.54       41.32     12.14 o 
 -10   5   0       11.83       21.91     10.10 o 
  -9   5   0        8.82        8.19      6.00 o 
  -8   5   0       17.99       21.65      4.23 o 
  -7   5   0      352.67      305.56     11.12 o 
  -6   5   0       54.35       54.77      6.26 o 
  -5   5   0      235.06      235.61      9.29 o 
  -4   5   0      815.18      724.41     15.16 o 
  -3   5   0      738.01      741.27     16.36 o 
  -2   5   0     2976.72     3019.02     46.39 o 
  -1   5   0        9.57       15.93      1.93 o 
   0   5   0      268.18      256.35      7.09 o 
   1   5   0        6.12        2.52      1.01 o 
   2   5   0      167.81      158.92      5.43 o 
   3   5   0       47.14       46.70      5.98 o 
   4   5   0      181.04      196.04     12.13 o 
   5   5   0      115.71      115.56     13.74 o 
   6   5   0        9.31        3.12      6.22 o 
   7   5   0        0.10        2.40      6.62 o 
   8   5   0        4.44       -0.35      8.07 o 
 -10   6   0        5.15       24.38     16.04 o 
  -9   6   0       17.27       13.31     13.55 o 
  -8   6   0       12.54        4.69      4.34 o 
  -7   6   0       78.41       76.01      7.65 o 
  -6   6   0       13.34        3.18      6.51 o 
  -5   6   0        5.25        0.74      2.78 o 
  -4   6   0       38.73       42.11      2.94 o 
  -3   6   0        2.96        3.61      1.04 o 
  -2   6   0     1712.61     1731.10     24.38 o 
  -1   6   0      119.47      131.30      5.00 o 
   0   6   0      650.51      680.42     15.03 o 
   1   6   0        6.79        8.63      1.36 o 
   2   6   0       75.90       81.24      5.28 o 
   3   6   0       68.70       68.34      8.17 o 
   4   6   0     2779.02     2767.61    118.16 o 
   5   6   0        2.08       -0.21      4.84 o 
   6   6   0       67.16       67.25     11.88 o 
   7   6   0      143.12      176.19     20.50 o 
   8   6   0       23.76       49.35     12.15 o 
 -10   7   0       66.13       50.06     18.17 o 
  -9   7   0       31.70       25.19      7.63 o 
  -8   7   0       44.08       61.52     11.81 o 
  -7   7   0       14.95       13.27      4.60 o 
  -6   7   0      234.26      191.01     12.17 o 
  -5   7   0       41.19       48.20      6.50 o 
  -4   7   0       24.76       24.83      3.41 o 
  -3   7   0       51.65       47.32      2.58 o 
  -2   7   0       88.63       74.91      2.81 o 
  -1   7   0        4.68        4.64      2.12 o 
   0   7   0      116.29      114.50      5.24 o 
   1   7   0        3.06        5.45      1.49 o 
   2   7   0      642.12      703.05     25.98 o 
   3   7   0       26.16       31.50     11.14 o 
   4   7   0      318.85      359.30     22.68 o 
   5   7   0        3.81       14.10      6.20 o 
   6   7   0       34.81       38.56      9.18 o 
   7   7   0       20.43       22.99      9.26 o 
  -9   8   0        1.77       -0.09      5.28 o 
  -8   8   0        1.68        3.01      4.56 o 
  -7   8   0        0.49        0.83      4.52 o 
  -6   8   0       36.27       35.73      9.99 o 
  -5   8   0       25.26       40.13     12.23 o 
  -4   8   0       29.79       57.04     10.37 o 
  -3   8   0       33.39       33.19      2.57 o 
  -2   8   0       38.51       47.95      2.69 o 
  -1   8   0       32.12       30.19      3.41 o 
   0   8   0      120.90      138.98      7.86 o 
   1   8   0       12.13       11.72      2.01 o 
   2   8   0        0.15       -1.34      2.95 o 
   3   8   0        3.09        9.77      4.29 o 
   4   8   0        4.64        2.01      4.44 o 
   5   8   0       21.63       19.80      7.32 o 
   6   8   0        2.41        0.83      5.24 o 
  -9   9   0       32.99       25.07      9.09 o 
  -8   9   0       13.84        6.07      5.83 o 
  -7   9   0       18.79        7.99      5.21 o 
  -6   9   0      141.92      140.57     12.82 o 
  -5   9   0       32.66       26.93      4.91 o 
  -4   9   0       32.45       28.73      8.32 o 
  -3   9   0      436.38      426.90     15.47 o 
  -2   9   0       76.39       80.01      4.07 o 
  -1   9   0        0.11       -1.83      4.36 o 
   0   9   0      320.09      285.05     10.48 o 
   1   9   0       49.08       62.62      6.77 o 
   2   9   0       85.17      112.57     10.25 o 
   3   9   0        0.46        1.00      3.18 o 
   4   9   0       13.09        5.01      4.74 o 
   5   9   0       24.90       40.09      8.90 o 
   6   9   0        0.21        6.42      5.37 o 
  -9  10   0       10.57       20.86      8.56 o 
  -8  10   0        0.05       -2.83      4.60 o 
  -7  10   0        7.20        9.55      4.99 o 
  -6  10   0      101.30      118.56     13.95 o 
  -5  10   0       46.78       25.54      5.54 o 
  -4  10   0       69.08       50.57      7.66 o 
  -3  10   0      144.78      148.05      8.26 o 
  -2  10   0     1144.68      969.49     25.49 o 
  -1  10   0      180.19      177.38      7.50 o 
   0  10   0       17.24       14.76      5.89 o 
   1  10   0       12.94       15.18      4.32 o 
   2  10   0       24.66       22.05      5.85 o 
   3  10   0       59.70       75.62      9.75 o 
   4  10   0       11.36       11.65      5.13 o 
   5  10   0        1.16       12.27      5.68 o 
  -8  11   0       29.68       34.26      9.10 o 
  -7  11   0        7.83       10.78      5.32 o 
  -6  11   0       71.47       82.79     11.60 o 
  -5  11   0        5.33       11.88      4.01 o 
  -4  11   0        1.25        7.50      4.28 o 
  -3  11   0      107.52      115.88      8.14 o 
  -2  11   0        6.27       11.66      4.52 o 
  -1  11   0        5.08        0.27      2.13 o 
   0  11   0     1095.43     1197.92     52.03 o 
   1  11   0       21.26       26.72      6.40 o 
   2  11   0       11.19       12.63      5.43 o 
   3  11   0        0.00       -7.01      4.30 o 
   4  11   0       73.46       14.26      4.96 o 
  -8  12   0       11.85       13.27      5.45 o 
  -7  12   0        8.65        8.41      5.17 o 
  -6  12   0        0.62       -2.73      2.19 o 
  -5  12   0       37.43       52.09      8.13 o 
  -4  12   0       11.10       11.30      4.59 o 
  -3  12   0      260.79      307.44     17.76 o 
  -2  12   0       18.31       11.59      3.88 o 
  -1  12   0        6.74        1.58      3.00 o 
   0  12   0      128.91      163.72     11.57 o 
   1  12   0       20.31       32.63      6.65 o 
   2  12   0        1.81        2.89      4.76 o 
   3  12   0        4.33       -5.22      4.41 o 
  -7  13   0       16.59       25.36      7.02 o 
  -6  13   0       19.08        2.34      2.43 o 
  -5  13   0        0.86        1.55      3.24 o 
  -4  13   0       13.60       14.97      5.28 o 
  -3  13   0        0.76        1.00      3.55 o 
  -2  13   0       45.59       75.78      8.28 o 
  -1  13   0        0.11       -1.30      3.18 o 
   0  13   0        3.58       -6.48      3.67 o 
   1  13   0       17.10       28.43      6.95 o 
  -5  14   0        0.01       -1.53      3.77 o 
  -4  14   0        2.84        5.14      4.94 o 
  -3  14   0       76.94      127.11     11.24 o 
  -2  14   0      102.10      141.21     11.14 o 
  -1  14   0       17.55       32.71      6.31 o 
   3 -14   1        0.23       -3.51      3.45 o 
   4 -14   1      262.24      361.67     21.39 o 
   5 -14   1       92.04      118.86     13.07 o 
  -1 -13   1        0.02        0.27      3.79 o 
   0 -13   1       11.12        7.34      4.41 o 
   2 -13   1        4.93        0.15      2.69 o 
   3 -13   1       10.36        7.01      3.95 o 
   4 -13   1       60.25       61.43      8.97 o 
   5 -13   1       14.19       16.13      5.95 o 
   6 -13   1       66.40      105.94     12.68 o 
   7 -13   1       26.80        9.83      4.50 o 
  -3 -12   1        0.30        9.23      5.06 o 
  -2 -12   1       20.68       27.84      6.71 o 
  -1 -12   1       11.28       17.82      4.94 o 
   0 -12   1       29.64       35.26      5.47 o 
   2 -12   1       17.55       16.04      3.87 o 
   3 -12   1        3.93        5.57      3.52 o 
   4 -12   1      123.58      102.13      9.61 o 
   5 -12   1        1.65       15.63      3.90 o 
   6 -12   1       25.17       54.64      8.80 o 
   7 -12   1        9.62       11.49      4.95 o 
   8 -12   1       17.38       17.89      6.17 o 
  -4 -11   1        3.85        4.72      4.23 o 
  -3 -11   1       49.31       69.24      9.41 o 
  -2 -11   1      208.34      239.03     15.77 o 
  -1 -11   1       36.81       32.00      5.70 o 
   1 -11   1        1.90       -4.43      2.76 o 
   2 -11   1       87.06       72.83     14.09 o 
   3 -11   1       31.49       34.28      5.60 o 
   4 -11   1       41.66       44.76      7.09 o 
   5 -11   1       17.62       13.69      4.19 o 
   6 -11   1       14.28        9.49      4.12 o 
   7 -11   1        0.54       -0.75      4.04 o 
   8 -11   1       68.06       89.64     13.92 o 
  -5 -10   1        9.67       13.66      6.01 o 
  -4 -10   1       18.97       11.77      4.99 o 
  -3 -10   1        0.44        4.54      4.80 o 
  -2 -10   1        1.74       -0.04      3.34 o 
  -1 -10   1      214.45      234.25     13.85 o 
   0 -10   1        0.00        8.10      4.36 o 
   1 -10   1        2.83        7.42      4.97 o 
   2 -10   1      173.89      158.75      7.08 o 
   3 -10   1       15.09       21.89      3.67 o 
   4 -10   1      905.13      794.23     30.53 o 
   5 -10   1       65.92        4.20      1.83 o 
   6 -10   1      212.43      201.16     16.08 o 
   7 -10   1        0.65        1.44      4.21 o 
   8 -10   1       78.73      100.62     15.13 o 
   9 -10   1        0.15       13.83      7.67 o 
  -6  -9   1        4.45       16.57      6.47 o 
  -5  -9   1        0.12       -1.15      3.79 o 
  -4  -9   1       19.91       13.48      4.74 o 
  -3  -9   1        1.30        2.33      3.70 o 
  -2  -9   1       25.95       26.84      5.69 o 
  -1  -9   1       32.85       27.83      3.35 o 
   0  -9   1       55.53       50.85      6.20 o 
   1  -9   1       28.73       32.48      5.85 o 
   2  -9   1        1.44       -2.23      3.89 o 
   3  -9   1        6.91       15.34      3.15 o 
   4  -9   1       70.63       89.69      7.94 o 
   5  -9   1       14.66       15.50      4.83 o 
   6  -9   1       10.36       20.03      6.07 o 
   7  -9   1        5.60       10.19      5.82 o 
   8  -9   1       45.42       53.38     10.98 o 
   9  -9   1       15.09       14.20      7.38 o 
  -6  -8   1        0.02        0.42      5.26 o 
  -5  -8   1       48.96       73.61     11.31 o 
  -4  -8   1      116.01      133.73     12.41 o 
  -3  -8   1       36.54       35.37      6.67 o 
  -2  -8   1       21.28       31.16      4.80 o 
  -1  -8   1       42.52       44.84      2.94 o 
   0  -8   1      238.66      195.44     10.27 o 
   1  -8   1        4.36        5.34      2.37 o 
   2  -8   1      681.45      629.12     12.78 o 
   3  -8   1        4.48        2.42      2.23 o 
   4  -8   1       58.28       69.00      8.08 o 
   5  -8   1       15.82       11.51      4.01 o 
   6  -8   1      499.21      421.98     34.57 o 
   7  -8   1       40.71       42.31      9.33 o 
   8  -8   1        2.92        4.85      5.36 o 
   9  -8   1       14.97       25.77      8.99 o 
  -7  -7   1      325.90      420.66     29.70 o 
  -6  -7   1       12.19       20.86      8.06 o 
  -5  -7   1        0.07        7.20      5.79 o 
  -4  -7   1      464.84      492.42     27.65 o 
  -3  -7   1        3.66        3.06      3.55 o 
  -2  -7   1        2.23        2.55      1.55 o 
  -1  -7   1        1.79        0.64      1.52 o 
   0  -7   1       30.14       54.02      4.13 o 
   1  -7   1      144.61      125.58      5.76 o 
   2  -7   1        4.20        4.80      1.25 o 
   3  -7   1       13.85       12.26      1.67 o 
   4  -7   1       17.68       12.77      2.82 o 
   5  -7   1       19.78       20.20      4.13 o 
   6  -7   1       48.30       30.64      6.65 o 
   7  -7   1        2.15        6.40      3.77 o 
   8  -7   1       77.50       66.30     12.07 o 
   9  -7   1       12.82        6.60      6.84 o 
  10  -7   1      101.26      122.28     22.54 o 
  -8  -6   1       14.94       16.20      8.27 o 
  -7  -6   1        3.72        1.40      6.47 o 
  -6  -6   1       68.41       82.88     13.04 o 
  -5  -6   1      128.52      146.09     15.51 o 
  -4  -6   1      228.46      240.88     16.72 o 
  -3  -6   1        4.52       22.15      9.62 o 
  -2  -6   1     1085.43     1037.41     24.54 o 
  -1  -6   1       18.27       12.30      1.32 o 
   0  -6   1      572.70      594.53     13.46 o 
   1  -6   1      626.84      590.72     12.00 o 
   2  -6   1      303.29      307.86      6.35 o 
   3  -6   1       18.16       11.14      1.60 o 
   4  -6   1     2718.60     2663.48     53.66 o 
   5  -6   1      112.35      107.92      8.59 o 
   6  -6   1      288.70      242.86     11.87 o 
   7  -6   1        9.21        8.78      3.94 o 
   8  -6   1       53.86       61.59      7.59 o 
   9  -6   1       14.30       10.04      6.64 o 
  10  -6   1        0.21      -14.99     13.83 o 
  -8  -5   1       24.19       24.57     10.07 o 
  -7  -5   1       83.93      138.51     18.00 o 
  -6  -5   1       10.64       15.15      7.88 o 
  -5  -5   1       18.30       16.69      6.57 o 
  -4  -5   1      220.76      249.67     13.60 o 
  -3  -5   1      281.96      269.72     10.01 o 
  -2  -5   1      188.45      200.96      5.59 o 
  -1  -5   1      842.59      845.82     15.12 o 
   0  -5   1     1904.74     1728.54     33.19 o 
   1  -5   1        0.21        7.23      1.78 o 
   2  -5   1        0.43        3.55      1.15 o 
   3  -5   1      232.05      239.38      5.70 o 
   4  -5   1     2373.06     2273.79     44.97 o 
   5  -5   1        0.18       -2.64      3.48 o 
   6  -5   1     1261.45     1216.86     43.42 o 
   7  -5   1       17.56       15.23      4.41 o 
   8  -5   1      353.79      368.06     13.17 o 
   9  -5   1       86.99       96.50     10.06 o 
  10  -5   1       13.49       24.18     12.23 o 
  -9  -4   1        0.27       -0.63      7.63 o 
  -8  -4   1        7.39        5.80      8.10 o 
  -7  -4   1        8.51       12.51      7.61 o 
  -6  -4   1        0.07        1.56      5.66 o 
  -5  -4   1       88.45       94.88      9.50 o 
  -4  -4   1      113.95       99.91      7.32 o 
  -3  -4   1       14.76        9.76      1.71 o 
  -2  -4   1      363.69      319.59      8.10 o 
  -1  -4   1     1099.78     1016.69     19.19 o 
   0  -4   1      167.98      190.16      5.04 o 
   1  -4   1       11.44       25.45      1.94 o 
   2  -4   1     3089.48     2976.74     44.97 o 
   3  -4   1     1102.21     1113.56     25.52 o 
   4  -4   1     2324.97     2430.00     53.95 o 
   5  -4   1        0.03        0.50      1.88 o 
   6  -4   1       61.69       53.07      5.40 o 
   7  -4   1       13.74       15.10      3.56 o 
   8  -4   1       80.22       68.39     10.30 o 
   9  -4   1        9.38       21.51     13.90 o 
  10  -4   1      133.96      156.05     13.89 o 
  -8  -3   1        3.74       -2.79      6.20 o 
  -7  -3   1        3.13        0.43      4.12 o 
  -6  -3   1       17.11       14.52      4.42 o 
  -5  -3   1        9.63       11.90      5.07 o 
  -4  -3   1        3.21       -0.49      4.41 o 
  -3  -3   1      239.34      227.40      6.04 o 
  -2  -3   1      436.74      429.57     11.28 o 
  -1  -3   1      161.19      167.60      3.93 o 
   0  -3   1      730.56      653.49     11.69 o 
   1  -3   1      176.14      199.85      4.75 o 
   2  -3   1      326.49      291.65      7.26 o 
   3  -3   1       46.22       52.32      2.38 o 
   4  -3   1       41.07       37.57      2.13 o 
   5  -3   1        9.96       11.52      1.60 o 
   6  -3   1      470.75      457.47      9.62 o 
   7  -3   1       29.15       32.41      4.31 o 
   8  -3   1      276.57      267.73     15.91 o 
   9  -3   1        2.05       -5.52      5.84 o 
  10  -3   1        3.76        7.03      7.80 o 
  -9  -2   1        2.11        0.13      7.56 o 
  -8  -2   1        1.90       -0.33      4.68 o 
  -7  -2   1      282.58      249.32     25.51 o 
  -6  -2   1        8.92        8.76      5.53 o 
  -5  -2   1      115.71      117.24      6.18 o 
  -4  -2   1        2.57        1.97      1.23 o 
  -3  -2   1      886.48      842.00     18.37 o 
  -2  -2   1        0.73        0.46      1.02 o 
  -1  -2   1     2211.70     2030.08     63.78 o 
   0  -2   1     5091.42     5397.34     93.65 o 
   1  -2   1        0.05       -0.07      0.74 o 
   2  -2   1     2726.37     2852.43     40.79 o 
   3  -2   1      160.56      160.53      4.68 o 
   4  -2   1       51.21       45.00      2.70 o 
   5  -2   1       51.14       49.28      2.83 o 
   6  -2   1     1184.59     1160.63     20.28 o 
   7  -2   1        2.23        4.58      4.23 o 
   8  -2   1       64.68       65.90      9.12 o 
   9  -2   1        4.14        0.26     11.72 o 
  10  -2   1      203.62      213.55     15.67 o 
 -10  -1   1        6.73       19.76      8.87 o 
  -9  -1   1       28.52       26.48      6.33 o 
  -8  -1   1        4.87        0.41      3.96 o 
  -7  -1   1       93.37       76.05      6.23 o 
  -6  -1   1      209.36      219.35      9.13 o 
  -5  -1   1      302.66      296.60      7.48 o 
  -4  -1   1       35.57       41.07      3.96 o 
  -3  -1   1     3031.75     2935.83     48.25 o 
  -2  -1   1      219.78      219.30      3.93 o 
  -1  -1   1      119.30      126.92      4.56 o 
   0  -1   1      217.56      176.29      4.81 o 
   1  -1   1      180.46      151.67      3.27 o 
   2  -1   1     2851.33     2949.98     53.53 o 
   3  -1   1       75.39       70.30      3.12 o 
   4  -1   1     4691.56     5208.90     85.78 o 
   5  -1   1      387.55      373.12      8.09 o 
   6  -1   1      104.73      115.40      4.59 o 
   7  -1   1      423.38      425.90     29.03 o 
   8  -1   1       66.37       67.79      8.96 o 
   9  -1   1       32.87       33.53      7.54 o 
  10  -1   1       50.11       55.49      9.64 o 
 -10   0   1        3.28        3.94      6.34 o 
  -9   0   1        2.65       -8.24      9.89 o 
  -8   0   1        3.69        7.03      9.74 o 
  -7   0   1       31.57       11.64      5.32 o 
  -6   0   1        0.00        1.66      3.18 o 
  -5   0   1     1735.84     1671.10     27.52 o 
  -4   0   1      109.86      116.39      3.64 o 
  -3   0   1     1108.52     1106.28     17.21 o 
  -2   0   1    17542.81    17396.21    258.06 o 
  -1   0   1     1427.47     1389.26     26.56 o 
   0   0   1        9.69       -0.19      0.09 o 
   1   0   1     1228.28     1325.92     25.69 o 
   2   0   1    71193.71    71310.96   2197.87 o 
   3   0   1      391.84      403.44      8.26 o 
   4   0   1      207.73      179.98      5.23 o 
   5   0   1       19.96       24.88      2.32 o 
   6   0   1     1937.52     2070.47     42.92 o 
   7   0   1      158.01      166.79     10.91 o 
   8   0   1       49.30       61.56      8.43 o 
   9   0   1      153.66      138.30     12.32 o 
  10   0   1       62.78       55.02      9.17 o 
 -10   1   1        0.65        3.28      6.51 o 
  -9   1   1        0.04       -3.73      5.63 o 
  -8   1   1        5.75        3.97      5.56 o 
  -7   1   1      235.24      207.90      8.31 o 
  -6   1   1       20.21       17.86      2.23 o 
  -5   1   1        2.40        2.40      1.31 o 
  -4   1   1      163.47      126.52      3.73 o 
  -3   1   1      189.34      174.29      3.68 o 
  -2   1   1      293.38      288.75      4.91 o 
  -1   1   1      251.02      174.40      2.90 o 
   0   1   1      700.85      642.33     13.92 o 
   1   1   1       80.71       73.55      2.02 o 
   2   1   1      863.30      945.53     16.52 o 
   3   1   1     1723.34     1792.50     32.48 o 
   4   1   1     5039.62     5169.31     80.00 o 
   5   1   1       47.51       49.87      3.60 o 
   6   1   1      430.64      431.02     13.68 o 
   7   1   1      223.99      253.38     14.03 o 
   8   1   1      154.21      149.76     15.43 o 
   9   1   1       16.46        4.98      5.65 o 
 -10   2   1      120.56      149.47     14.89 o 
  -9   2   1      148.85      183.30     17.70 o 
  -8   2   1       31.89       29.16     10.66 o 
  -7   2   1      332.46      308.09     11.08 o 
  -6   2   1        0.54        2.45      1.66 o 
  -5   2   1        9.71        7.07      1.57 o 
  -4   2   1      474.96      466.93      8.32 o 
  -3   2   1      239.40      221.68      6.91 o 
  -2   2   1       36.63       50.66      1.89 o 
  -1   2   1       34.92       32.79      1.65 o 
   0   2   1     4011.03     3977.86     86.85 o 
   1   2   1     2372.74     2030.71     55.87 o 
   2   2   1      840.95      936.24     18.00 o 
   3   2   1      489.09      424.87      9.60 o 
   4   2   1       58.14       77.24      3.21 o 
   5   2   1      106.79      113.83      6.33 o 
   6   2   1       40.00       42.39      4.63 o 
   7   2   1       24.41       26.62      4.76 o 
   8   2   1       13.23       14.64      6.72 o 
   9   2   1       15.81       18.36      9.25 o 
 -10   3   1        6.97        9.27      7.09 o 
  -9   3   1       18.52       13.73      8.43 o 
  -8   3   1        0.49       16.01      6.09 o 
  -7   3   1      105.61      100.47      6.23 o 
  -6   3   1       94.59      100.60      4.08 o 
  -5   3   1      477.43      421.20      8.03 o 
  -4   3   1       82.65       77.63      3.32 o 
  -3   3   1      110.90      101.79      2.87 o 
  -2   3   1      640.22      548.78     10.65 o 
  -1   3   1       71.16       72.85      2.20 o 
   0   3   1      635.65      538.18     10.66 o 
   1   3   1       35.13       34.75      3.05 o 
   2   3   1      635.96      567.83     11.65 o 
   3   3   1        9.06        5.87      1.71 o 
   4   3   1        8.21        7.22      3.20 o 
   5   3   1       15.61       15.36      4.21 o 
   6   3   1        2.76        3.47      3.78 o 
   7   3   1       21.51       27.63     11.79 o 
   8   3   1       11.68        9.65      5.75 o 
   9   3   1        0.05        4.11      7.60 o 
 -10   4   1       21.77       20.87      8.76 o 
  -9   4   1        0.04       -0.16      5.94 o 
  -8   4   1       35.41       27.32      6.58 o 
  -7   4   1     1822.10     1785.60     43.06 o 
  -6   4   1       24.45       22.99      3.21 o 
  -5   4   1        0.39        0.21      1.58 o 
  -4   4   1       10.95        7.49      1.67 o 
  -3   4   1     1915.65     2018.12     31.95 o 
  -2   4   1      249.62      253.80      5.50 o 
  -1   4   1      537.81      536.14      9.42 o 
   0   4   1       38.00       46.26      2.04 o 
   1   4   1      753.59      777.95     15.52 o 
   2   4   1     1895.06     1708.48     32.33 o 
   3   4   1       48.72       38.75      3.20 o 
   4   4   1       42.43       35.85      4.57 o 
   5   4   1       44.83       36.16      7.67 o 
   6   4   1      168.65      168.92     18.22 o 
   7   4   1        0.06        8.24      7.33 o 
   8   4   1        8.16        8.25      8.73 o 
 -10   5   1        3.97        1.27     19.06 o 
  -9   5   1       30.84       35.79      7.49 o 
  -8   5   1        6.42        7.24      3.46 o 
  -7   5   1      212.49      205.76     10.33 o 
  -6   5   1       54.48       54.58      5.42 o 
  -5   5   1      649.74      612.08     17.80 o 
  -4   5   1       67.19       81.66      4.25 o 
  -3   5   1     2069.47     1997.49     33.36 o 
  -2   5   1       57.99       47.21      1.89 o 
  -1   5   1      215.58      222.28      4.60 o 
   0   5   1     1518.56     1440.96     22.21 o 
   1   5   1     1052.06     1089.79     18.75 o 
   2   5   1      318.19      171.13     15.60 o 
   3   5   1       14.88        7.37      4.67 o 
   4   5   1      196.43      207.14     16.82 o 
   5   5   1        3.79        2.47      5.50 o 
   6   5   1        1.90        4.28      6.04 o 
   7   5   1       83.07       67.58     12.73 o 
   8   5   1       20.86        7.98      8.76 o 
 -10   6   1       10.01       19.26     15.54 o 
  -9   6   1        6.55        1.88      5.96 o 
  -8   6   1       20.03       21.80      5.32 o 
  -7   6   1      298.85      270.08     13.15 o 
  -6   6   1        1.43        1.43      2.72 o 
  -5   6   1      349.85      360.00      9.85 o 
  -4   6   1      181.27      202.21      5.98 o 
  -3   6   1      332.57      325.81      8.85 o 
  -2   6   1        3.41        1.35      1.41 o 
  -1   6   1     2441.20     2192.31     33.19 o 
   0   6   1      359.36      374.57      7.20 o 
   1   6   1        3.20        5.04      1.30 o 
   2   6   1     1251.61     1170.07     28.15 o 
   3   6   1       15.31       14.95      4.69 o 
   4   6   1      199.98      219.62     16.91 o 
   5   6   1        0.01       -0.14      5.14 o 
   6   6   1      188.77      192.98     20.56 o 
   7   6   1       30.02       27.04      9.54 o 
 -10   7   1        7.41        0.23     14.86 o 
  -9   7   1        1.14        3.12      6.17 o 
  -8   7   1       15.80       28.41      8.75 o 
  -7   7   1        0.30        1.25      2.77 o 
  -6   7   1       35.76       39.63      6.31 o 
  -5   7   1       35.45       36.34      4.68 o 
  -4   7   1       63.06       66.05      4.61 o 
  -3   7   1      248.80      254.07      5.96 o 
  -2   7   1        9.84       10.52      1.52 o 
  -1   7   1      272.32      273.11      6.13 o 
   0   7   1       68.65       83.46      3.26 o 
   1   7   1        5.65        1.72      1.95 o 
   2   7   1        1.56        2.82      3.96 o 
   3   7   1       47.48       55.55      8.64 o 
   4   7   1      344.67      353.30     22.77 o 
   5   7   1        0.03       -1.32      5.19 o 
   6   7   1        1.93        1.85      5.99 o 
   7   7   1       98.15      126.51     17.90 o 
  -9   8   1        2.64        6.80      7.31 o 
  -8   8   1        0.01        0.05      5.12 o 
  -7   8   1        2.79       -0.53      3.49 o 
  -6   8   1       25.97       27.44      5.31 o 
  -5   8   1        6.46       11.73      3.85 o 
  -4   8   1       22.31       14.10      4.21 o 
  -3   8   1      867.48      816.28     15.69 o 
  -2   8   1        0.04        1.39      1.57 o 
  -1   8   1       22.31       15.29      1.72 o 
   0   8   1      109.67      106.23      4.31 o 
   1   8   1      114.13      108.95      6.31 o 
   2   8   1       19.86       17.33      5.13 o 
   3   8   1        9.55        4.66      2.78 o 
   4   8   1       64.03       70.30     10.96 o 
   5   8   1       12.28        6.92      6.39 o 
   6   8   1        2.07        4.44      6.01 o 
  -9   9   1       16.41       16.51      8.03 o 
  -8   9   1       50.30       48.33     10.91 o 
  -7   9   1      252.65      280.62     20.88 o 
  -6   9   1       57.47       77.90     11.41 o 
  -5   9   1       11.22       13.09      9.02 o 
  -4   9   1        0.00        5.74      2.20 o 
  -3   9   1       13.41       21.85      3.60 o 
  -2   9   1        0.48        0.44      1.46 o 
  -1   9   1      249.06      257.81      7.77 o 
   0   9   1       45.02       33.14      3.80 o 
   1   9   1        6.70        4.98      3.13 o 
   2   9   1       41.87       38.28      6.89 o 
   3   9   1       29.34        4.22      3.16 o 
   4   9   1       21.73       17.51      6.75 o 
   5   9   1        0.32       -1.89      4.89 o 
   6   9   1        0.67        2.33      4.39 o 
  -9  10   1        0.05        0.07      5.10 o 
  -8  10   1        8.89       11.97      5.72 o 
  -7  10   1       80.25       95.55     13.65 o 
  -6  10   1       55.67       83.21     11.62 o 
  -5  10   1        9.93       12.31      4.65 o 
  -4  10   1      125.11      112.34     11.00 o 
  -3  10   1     1466.73     1514.27     43.94 o 
  -2  10   1       29.78       44.15      4.38 o 
  -1  10   1       42.81       37.91      4.09 o 
   0  10   1       73.85       63.85      5.25 o 
   1  10   1      374.54      407.81     22.19 o 
   2  10   1        4.32       11.52      5.26 o 
   3  10   1        6.20        4.01      3.63 o 
   4  10   1      125.03      154.31     14.43 o 
   5  10   1       29.01       30.95      8.48 o 
  -9  11   1       43.17       43.52     10.85 o 
  -8  11   1        0.15        3.56      4.65 o 
  -7  11   1        4.37       12.77      5.93 o 
  -6  11   1        6.90       10.14      5.38 o 
  -5  11   1      139.27       30.32      5.98 o 
  -4  11   1        5.58        6.35      4.41 o 
  -3  11   1      174.19      203.76     11.54 o 
  -2  11   1       23.15        3.84      3.01 o 
  -1  11   1       63.74       62.56      5.31 o 
   0  11   1       42.70       34.97      5.96 o 
   1  11   1       19.70       17.92      5.28 o 
   2  11   1      243.52      264.95     18.39 o 
   3  11   1        5.75        8.04      4.35 o 
   4  11   1        0.13        2.86      3.34 o 
  -8  12   1        0.02        3.09      5.10 o 
  -7  12   1       12.70       13.13      5.45 o 
  -6  12   1        1.10        5.58      3.77 o 
  -5  12   1       41.81       59.68      8.72 o 
  -4  12   1        5.29        4.31      3.37 o 
  -3  12   1       63.51       69.46     15.44 o 
  -2  12   1        2.49       -0.52      3.14 o 
  -1  12   1      272.38      326.24     41.38 o 
   0  12   1        0.61        2.42      4.15 o 
   1  12   1       21.07       23.83      6.75 o 
   2  12   1        0.91        3.01      5.16 o 
   3  12   1        9.29        6.49      5.48 o 
  -7  13   1       14.10       17.57      6.17 o 
  -6  13   1        2.85        0.92      1.73 o 
  -5  13   1        3.30       12.21      5.05 o 
  -4  13   1       27.43       27.41      5.87 o 
  -3  13   1       14.65       22.95      5.78 o 
  -2  13   1        0.50       -0.14      3.91 o 
  -1  13   1        3.75        1.53      3.92 o 
   0  13   1        0.11       -5.25      4.11 o 
   1  13   1        0.25       -3.63      4.25 o 
  -5  14   1        0.74        5.35      4.45 o 
  -4  14   1        5.07        9.87      5.19 o 
  -3  14   1       10.92       13.79      5.42 o 
  -2  14   1        8.09       13.09      4.82 o 
  -1  14   1       50.10       84.87      9.94 o 
   3 -14   2        2.87       17.55      4.75 o 
   4 -14   2       22.70       49.97      7.77 o 
   5 -14   2        3.50        7.21      4.51 o 
  -2 -13   2       11.33        8.45      4.95 o 
  -1 -13   2       46.60       45.28      6.95 o 
   3 -13   2        1.42        6.46      3.33 o 
   4 -13   2       10.53       16.07      5.27 o 
   5 -13   2       55.85       65.66      8.91 o 
   6 -13   2       26.70       48.13      7.70 o 
   7 -13   2        2.71        7.17      3.86 o 
  -3 -12   2       17.43       28.50      7.03 o 
  -2 -12   2        0.23        2.90      4.36 o 
  -1 -12   2      239.81      260.58     15.07 o 
   3 -12   2      229.05      254.41     14.75 o 
   4 -12   2       16.37       15.97      4.85 o 
   5 -12   2       83.65      116.76     12.56 o 
   6 -12   2       10.03        0.85      3.16 o 
   7 -12   2       14.89       20.61      6.06 o 
   8 -12   2       22.71       40.39      8.98 o 
  -4 -11   2       21.01       19.28      5.96 o 
  -3 -11   2       74.40       94.29     11.33 o 
  -2 -11   2       32.18       27.37      6.18 o 
  -1 -11   2       13.89       27.30      4.99 o 
   1 -11   2       25.87       22.69      6.08 o 
   2 -11   2       33.18       38.01     11.11 o 
   3 -11   2      304.90      313.82     17.00 o 
   4 -11   2      129.16       86.35      9.63 o 
   5 -11   2        2.47        3.75      3.03 o 
   6 -11   2       33.54       32.77      7.78 o 
   7 -11   2        0.57        6.55      3.81 o 
   8 -11   2       29.96       15.85      6.40 o 
  -5 -10   2        0.04       12.38      4.94 o 
  -4 -10   2        0.63        7.72      4.02 o 
  -3 -10   2       24.16       22.27      6.17 o 
  -2 -10   2       48.17       75.82      8.40 o 
  -1 -10   2      119.79      121.96      8.85 o 
   0 -10   2        8.05       11.25      4.13 o 
   1 -10   2      666.94      752.46     49.59 o 
   2 -10   2      336.90      283.98     33.55 o 
   3 -10   2       10.87        7.50      4.05 o 
   4 -10   2      161.48      175.81     14.93 o 
   5 -10   2        3.96        0.38      1.27 o 
   6 -10   2      611.31      574.35     32.33 o 
   7 -10   2        0.64        3.09      4.40 o 
   8 -10   2       37.02       49.08     10.11 o 
   9 -10   2       31.35       32.57      9.50 o 
  -6  -9   2       71.06       86.53     12.58 o 
  -5  -9   2       31.02       32.02      8.27 o 
  -4  -9   2        0.09        1.58      3.69 o 
  -3  -9   2        9.17        6.61      4.92 o 
  -2  -9   2       13.21       13.91      4.30 o 
  -1  -9   2      220.84      198.17      6.18 o 
   0  -9   2      262.33      234.67     11.87 o 
   1  -9   2        0.01       -1.49      3.77 o 
   2  -9   2       12.13        9.45      5.08 o 
   3  -9   2      723.53      624.79     23.90 o 
   4  -9   2       24.91       18.75      3.83 o 
   5  -9   2       28.66       25.78      4.91 o 
   6  -9   2       76.29       82.28     11.90 o 
   7  -9   2        3.75        1.55      4.56 o 
   8  -9   2        4.00        4.04      5.60 o 
   9  -9   2        1.59        1.45      5.20 o 
  -6  -8   2       61.02       73.76     12.19 o 
  -5  -8   2       27.63       30.17      7.67 o 
  -4  -8   2        1.24        0.82      2.37 o 
  -3  -8   2      101.79       99.24     10.33 o 
  -2  -8   2       25.76       19.17      3.75 o 
  -1  -8   2       63.20       59.09      6.18 o 
   0  -8   2       97.22       78.41      6.97 o 
   1  -8   2        1.71        6.14      2.74 o 
   2  -8   2       21.07       18.55      3.00 o 
   3  -8   2       15.19       12.91      2.95 o 
   4  -8   2      249.87      272.81     16.14 o 
   5  -8   2        0.38        0.16      2.66 o 
   6  -8   2       25.79       26.30      5.33 o 
   7  -8   2        8.58       11.84      6.37 o 
   8  -8   2      157.72      192.72     21.36 o 
   9  -8   2        0.89       -1.58      5.53 o 
  -7  -7   2        5.96        6.08      6.66 o 
  -6  -7   2        0.62        1.71      5.52 o 
  -5  -7   2      127.38      133.69     14.61 o 
  -4  -7   2       77.44       80.22     10.15 o 
  -3  -7   2        9.22       15.49      3.21 o 
  -2  -7   2       68.32       80.14      4.66 o 
  -1  -7   2      328.64      372.24     16.12 o 
   0  -7   2        7.61       10.01      2.68 o 
   1  -7   2      190.89      149.75      6.18 o 
   2  -7   2       17.45       19.95      1.68 o 
   3  -7   2      117.15      106.58      3.75 o 
   4  -7   2        8.15        5.22      3.37 o 
   5  -7   2        0.13       -2.20      2.12 o 
   6  -7   2      245.96      190.49     12.26 o 
   7  -7   2        3.57        3.57      3.76 o 
   8  -7   2       61.68       72.29     13.23 o 
   9  -7   2       38.89       41.35     11.03 o 
  10  -7   2       31.93       13.47     16.38 o 
  -8  -6   2        2.56        0.92      6.47 o 
  -7  -6   2      341.35      365.88     26.63 o 
  -6  -6   2        0.24       -4.03      5.03 o 
  -5  -6   2       31.89       41.29      8.57 o 
  -4  -6   2       26.14       23.91      6.76 o 
  -3  -6   2       73.72       74.95      7.28 o 
  -2  -6   2      286.90      299.73      7.91 o 
  -1  -6   2     1446.37     1422.01     30.74 o 
   0  -6   2       65.34       69.05      4.24 o 
   1  -6   2      171.02      173.54      5.63 o 
   2  -6   2     1104.34     1146.89     17.80 o 
   3  -6   2      421.48      400.27      7.71 o 
   4  -6   2      148.52      124.43      9.98 o 
   5  -6   2        6.73        9.43      3.46 o 
   6  -6   2        4.30        6.96      4.77 o 
   7  -6   2      320.12      283.54     13.63 o 
   8  -6   2        6.07        9.38      4.34 o 
   9  -6   2       39.03       50.38     12.57 o 
  10  -6   2       20.59       46.00     17.57 o 
  -8  -5   2       12.52       13.11      8.49 o 
  -7  -5   2        2.36       -2.06      5.92 o 
  -6  -5   2       18.95        9.33      6.91 o 
  -5  -5   2        3.49        7.09      5.64 o 
  -4  -5   2       28.41       24.72      7.12 o 
  -3  -5   2        9.22        7.31      3.33 o 
  -2  -5   2       30.39       21.31      1.78 o 
  -1  -5   2      406.93      380.07      9.30 o 
   0  -5   2       87.09       89.28      4.23 o 
   1  -5   2      504.22      504.27     10.99 o 
   2  -5   2     1862.53     1830.51     27.29 o 
   3  -5   2      805.55      767.40     13.12 o 
   4  -5   2      115.13      126.56      5.33 o 
   5  -5   2      114.54      132.25      9.67 o 
   6  -5   2     1535.54     1440.38     41.70 o 
   7  -5   2      365.72      350.70     15.22 o 
   8  -5   2      384.22      406.21     14.16 o 
   9  -5   2       42.74       30.77      7.49 o 
  10  -5   2      200.36      213.51     15.37 o 
  -9  -4   2       27.48       32.91     11.55 o 
  -8  -4   2       24.57       29.39      9.74 o 
  -7  -4   2        7.15        9.23      7.14 o 
  -6  -4   2       28.60       26.44      8.31 o 
  -5  -4   2       13.52       11.54      6.24 o 
  -4  -4   2      210.11      198.86     11.61 o 
  -3  -4   2      238.05      185.18      6.14 o 
  -2  -4   2      126.57      121.40      3.97 o 
  -1  -4   2     2500.55     2638.89     48.63 o 
   0  -4   2       23.94       23.53      2.22 o 
   1  -4   2      493.07      461.94     10.60 o 
   2  -4   2      412.19      430.66      8.76 o 
   3  -4   2      136.91      120.74      3.89 o 
   4  -4   2      753.66      703.21     14.45 o 
   5  -4   2      946.35      952.49     17.70 o 
   6  -4   2       14.56       24.86      4.02 o 
   7  -4   2        0.58        6.04      3.03 o 
   8  -4   2        1.07       -1.52      7.51 o 
   9  -4   2       10.32        9.03      6.98 o 
  10  -4   2        2.09        1.24      7.70 o 
  -9  -3   2       28.38       55.55     14.23 o 
  -8  -3   2      126.64      153.33     19.74 o 
  -7  -3   2       79.10       73.27     13.20 o 
  -6  -3   2       42.56       48.91      5.85 o 
  -5  -3   2        8.86        7.14      4.48 o 
  -4  -3   2       61.38       61.04      5.73 o 
  -3  -3   2     1672.89     1489.65     27.67 o 
  -2  -3   2       93.73       66.09      3.56 o 
  -1  -3   2        0.00        4.33      0.90 o 
   0  -3   2     1241.61     1399.32     27.67 o 
   1  -3   2        0.03        0.24      1.00 o 
   2  -3   2      331.10      341.25      7.10 o 
   3  -3   2     1361.38     1491.04     25.33 o 
   4  -3   2      214.02      232.96      5.57 o 
   5  -3   2       11.64       10.39      2.07 o 
   6  -3   2      246.79      245.65      8.04 o 
   7  -3   2      160.22      155.88      8.50 o 
   8  -3   2      108.33      117.30     11.39 o 
   9  -3   2       11.54        7.06      8.28 o 
  10  -3   2      179.25      210.16     15.63 o 
  -9  -2   2       48.87       42.12     10.38 o 
  -8  -2   2       22.36       23.83     13.12 o 
  -7  -2   2       21.71       26.17      5.13 o 
  -6  -2   2       51.15       49.60      5.97 o 
  -5  -2   2        0.27       -5.31      2.66 o 
  -4  -2   2       51.57       50.82      3.15 o 
  -3  -2   2     3487.34     3282.12     59.24 o 
  -2  -2   2      105.14       87.63      2.86 o 
  -1  -2   2      145.11      102.88      4.79 o 
   0  -2   2       74.98       72.94      3.38 o 
   1  -2   2     3333.15     3535.36     83.86 o 
   2  -2   2      405.95      399.37      8.01 o 
   3  -2   2        3.09        1.31      1.46 o 
   4  -2   2        6.63       10.17      1.89 o 
   5  -2   2       21.08       16.35      2.46 o 
   6  -2   2      122.83      148.90      5.29 o 
   7  -2   2       45.08       42.57      7.83 o 
   8  -2   2      261.41      240.06     14.89 o 
   9  -2   2       30.81       20.92      7.30 o 
  10  -2   2       59.87       86.61     15.08 o 
 -10  -1   2       15.59       32.81     10.25 o 
  -9  -1   2        8.25        8.41      7.72 o 
  -8  -1   2       61.19       52.94     10.63 o 
  -7  -1   2       26.05       20.39      4.16 o 
  -6  -1   2        0.62        3.08      3.40 o 
  -5  -1   2      741.31      708.93     13.94 o 
  -4  -1   2      243.00      219.46      5.20 o 
  -3  -1   2      758.11      689.78     11.69 o 
  -2  -1   2      142.05      152.77      4.10 o 
  -1  -1   2      427.76      302.47      9.47 o 
   1  -1   2      249.44      263.06      4.80 o 
   2  -1   2     6930.43     7777.34    133.38 o 
   3  -1   2     2098.32     2188.72     39.06 o 
   4  -1   2      557.58      617.25     12.22 o 
   5  -1   2      212.71      224.51      6.61 o 
   6  -1   2     1126.38     1222.61     21.52 o 
   7  -1   2       67.23       80.03     12.55 o 
   8  -1   2       26.32       31.33      7.28 o 
   9  -1   2      166.55      174.33     14.04 o 
  10  -1   2        0.73        7.58     13.35 o 
 -10   0   2      250.42      265.50     22.32 o 
  -9   0   2        6.01        1.38      5.74 o 
  -8   0   2       10.43        9.97      5.96 o 
  -7   0   2      159.20      141.25      8.77 o 
  -6   0   2        4.70        4.44      3.22 o 
  -5   0   2       37.44       38.49      2.91 o 
  -4   0   2       44.92       46.94      2.48 o 
  -3   0   2     7209.64     7042.95    123.13 o 
  -2   0   2       10.51       14.08      1.38 o 
  -1   0   2       29.04       28.91      1.42 o 
   0   0   2     4132.20     4900.93     95.32 o 
   1   0   2       81.39       90.40      2.75 o 
   2   0   2      137.73      147.43      4.24 o 
   3   0   2    12820.05    13278.91    228.05 o 
   4   0   2     9402.24     9863.28    170.72 o 
   5   0   2        0.40        2.66      1.83 o 
   6   0   2      420.29      413.64     13.58 o 
   7   0   2      154.73      140.66     11.52 o 
   8   0   2      844.73      794.27    103.07 o 
   9   0   2      103.14      108.82     25.70 o 
 -10   1   2       12.37       20.79     11.72 o 
  -9   1   2        1.10       -3.25      5.36 o 
  -8   1   2      146.14      145.53     16.60 o 
  -7   1   2        5.90        4.94      3.71 o 
  -6   1   2       16.05       20.46      2.70 o 
  -5   1   2      418.50      434.71      8.28 o 
  -4   1   2        0.01        0.46      1.06 o 
  -3   1   2      598.51      627.24     10.19 o 
  -2   1   2        0.45       -0.87      1.01 o 
  -1   1   2      109.37       99.13      2.41 o 
   0   1   2     2049.32     1984.82     32.09 o 
   1   1   2     1411.65     1221.50     20.89 o 
   2   1   2     4013.91     4383.20     81.54 o 
   3   1   2      229.69      206.08      5.81 o 
   4   1   2      250.14      237.42      6.85 o 
   5   1   2        0.00        1.23      2.83 o 
   6   1   2     1369.87     1390.68     33.75 o 
   7   1   2      111.02      112.71      7.48 o 
   8   1   2       23.14       29.09      6.77 o 
   9   1   2       46.68       51.68      7.93 o 
 -10   2   2      132.29      148.81     13.63 o 
  -9   2   2        0.40        5.49     10.57 o 
  -8   2   2      291.18      267.95     38.17 o 
  -7   2   2       46.10       44.22      7.90 o 
  -6   2   2        3.54        3.75      1.74 o 
  -5   2   2        1.95        0.92      1.28 o 
  -4   2   2      818.43      718.32     11.41 o 
  -3   2   2      137.63      141.29      3.92 o 
  -2   2   2     1833.92     1772.35     22.56 o 
  -1   2   2     2396.04     2240.51     55.36 o 
   0   2   2        7.27       13.88      1.34 o 
   1   2   2        0.08        1.72      1.10 o 
   2   2   2      556.00      596.50     10.30 o 
   3   2   2     5678.98     5260.49     86.12 o 
   4   2   2       53.86       72.42      3.46 o 
   5   2   2        0.17        3.22      3.15 o 
   6   2   2        2.24       -2.85      3.79 o 
   7   2   2        0.64       -2.54      3.42 o 
   8   2   2        4.39       -3.99      6.06 o 
   9   2   2        7.31        7.86      8.67 o 
 -10   3   2      223.47      300.26     18.42 o 
  -9   3   2       33.61       37.78      8.03 o 
  -8   3   2       32.09       21.63      6.38 o 
  -7   3   2      604.71      586.85     14.41 o 
  -6   3   2      693.12      647.54     11.77 o 
  -5   3   2       28.39       25.25      1.92 o 
  -4   3   2      137.69      171.67      3.92 o 
  -3   3   2     2089.15     1993.89     27.99 o 
  -2   3   2      240.76      181.34      3.74 o 
  -1   3   2       10.33        6.58      1.32 o 
   0   3   2      785.39      802.95     19.95 o 
   1   3   2      120.32      158.51      4.85 o 
   2   3   2        0.02       -1.91      0.95 o 
   3   3   2      655.66      611.15     13.38 o 
   4   3   2      118.04      113.00      7.42 o 
   5   3   2        6.87        9.91      4.10 o 
   6   3   2       28.09       29.00      6.28 o 
   7   3   2        5.64       13.73      5.85 o 
   8   3   2       16.48       17.24      6.31 o 
   9   3   2        1.98        9.03      8.93 o 
 -10   4   2       13.06       15.42      7.86 o 
  -9   4   2        4.80       16.73      9.85 o 
  -8   4   2      188.73      187.91     12.04 o 
  -7   4   2        3.06        1.45      2.81 o 
  -6   4   2       35.42       32.28      3.57 o 
  -5   4   2      899.20      889.26     16.88 o 
  -4   4   2      423.28      375.50      7.11 o 
  -3   4   2      392.37      334.16      7.16 o 
  -2   4   2     1305.31     1119.55     16.88 o 
  -1   4   2      390.86      310.83      6.19 o 
   0   4   2      157.48      116.04      3.90 o 
   1   4   2     2663.10     2698.34     55.56 o 
   2   4   2        0.25        1.80      1.09 o 
   3   4   2      318.04      296.83      8.56 o 
   4   4   2      713.68      666.54     20.87 o 
   5   4   2       45.73       39.48      7.32 o 
   6   4   2       47.11       44.52     10.74 o 
   7   4   2        6.43       17.42      8.90 o 
   8   4   2        0.86       -3.64      7.25 o 
 -10   5   2      203.87      239.26     16.09 o 
  -9   5   2        0.05        3.23     10.55 o 
  -8   5   2       94.76       99.88      7.16 o 
  -7   5   2      526.09      505.35     18.83 o 
  -6   5   2        0.34        0.96      2.29 o 
  -5   5   2      140.89      147.70      5.89 o 
  -4   5   2      174.73      176.96      7.44 o 
  -3   5   2      149.89      139.02      3.27 o 
  -2   5   2       10.55       17.28      1.60 o 
  -1   5   2      941.89      839.36     14.44 o 
   0   5   2      246.53      248.07      6.09 o 
   1   5   2      723.62      696.62     14.64 o 
   2   5   2      158.17      152.10      8.82 o 
   3   5   2       29.22       24.84      6.13 o 
   4   5   2        2.04        5.00      4.77 o 
   5   5   2        0.06        2.34      5.04 o 
   6   5   2      200.14      189.08     17.82 o 
   7   5   2       66.02       68.72     13.12 o 
   8   5   2        1.20       -5.01      7.30 o 
 -10   6   2       20.67       20.88     15.72 o 
  -9   6   2      101.75      129.43     17.42 o 
  -8   6   2      129.79      132.22     10.54 o 
  -7   6   2       93.80      104.12      8.74 o 
  -6   6   2      148.99      134.93      8.79 o 
  -5   6   2       41.00       29.73      3.47 o 
  -4   6   2      129.29      113.81      5.29 o 
  -3   6   2     1153.26     1021.63     18.03 o 
  -2   6   2      147.33      148.53      4.06 o 
  -1   6   2       19.87       24.82      1.78 o 
   0   6   2        1.59        1.12      1.07 o 
   1   6   2     1421.73     1402.21     29.87 o 
   2   6   2      690.56      656.48     18.39 o 
   3   6   2      644.08      633.14     23.81 o 
   4   6   2      140.13      108.33     13.17 o 
   5   6   2        4.33       11.07      6.05 o 
   6   6   2        0.65        7.19      6.36 o 
   7   6   2      258.73      328.09     26.00 o 
 -10   7   2      194.61      220.75     28.01 o 
  -9   7   2      267.88      278.26     18.20 o 
  -8   7   2        2.80       -5.07      4.74 o 
  -7   7   2       32.34       19.76      5.24 o 
  -6   7   2       53.95       35.64      8.30 o 
  -5   7   2       31.69       26.75      5.58 o 
  -4   7   2        0.14       -1.71      1.78 o 
  -3   7   2      445.49      374.88      7.79 o 
  -2   7   2       62.57       60.58      3.04 o 
  -1   7   2      206.26      170.01      4.68 o 
   0   7   2      160.48      156.43      4.66 o 
   1   7   2      306.89      332.23      9.54 o 
   2   7   2        1.94       -0.48      4.00 o 
   3   7   2        8.69       13.28      5.47 o 
   4   7   2       31.63       28.98      8.30 o 
   5   7   2       31.08       32.70      8.78 o 
   6   7   2        2.63        1.19      6.46 o 
   7   7   2       32.45       46.78     11.58 o 
  -9   8   2       28.56       25.23      9.55 o 
  -8   8   2       32.27       43.93     10.68 o 
  -7   8   2       49.65       41.08      9.01 o 
  -6   8   2        4.05        6.39      3.05 o 
  -5   8   2        1.77        2.48      2.50 o 
  -4   8   2       37.20       34.22      7.31 o 
  -3   8   2      365.30      346.07      8.89 o 
  -2   8   2        1.90        1.27      1.34 o 
  -1   8   2       14.61       12.39      1.72 o 
   0   8   2      153.26      147.55      6.74 o 
   1   8   2       18.95       18.30      3.62 o 
   2   8   2       20.45       17.92     15.13 o 
   3   8   2      205.23      225.54     16.78 o 
   4   8   2       23.98       26.60      7.84 o 
   5   8   2        0.36       -7.11      4.75 o 
   6   8   2        0.47        2.96      5.86 o 
 -10   9   2       55.35      111.64     18.21 o 
  -9   9   2       31.17       26.12      9.58 o 
  -8   9   2        9.50       10.95      6.68 o 
  -7   9   2        4.84        9.88      6.06 o 
  -6   9   2      707.65      683.27     36.45 o 
  -5   9   2       27.64       26.70      5.84 o 
  -4   9   2        1.58        1.84      4.23 o 
  -3   9   2     1062.02     1034.71     31.48 o 
  -2   9   2      232.41      236.06      7.44 o 
  -1   9   2       24.28       28.05      4.98 o 
   0   9   2       16.74       18.63      3.93 o 
   1   9   2      155.78      147.20     13.10 o 
   2   9   2        2.58       13.40     11.41 o 
   3   9   2       24.10       32.31      6.91 o 
   4   9   2        6.10        0.05      5.43 o 
   5   9   2        0.20       -7.20      4.72 o 
  -9  10   2        6.86       15.67      7.37 o 
  -8  10   2       17.84       -1.41      4.86 o 
  -7  10   2        0.56        3.90      4.46 o 
  -6  10   2        1.45        1.90      4.19 o 
  -5  10   2       11.29        8.77      4.32 o 
  -4  10   2      293.13      322.00     13.57 o 
  -3  10   2       19.80       19.24      3.84 o 
  -2  10   2        1.72       -1.43      4.37 o 
  -1  10   2      388.25      415.98     13.81 o 
   0  10   2        4.99        9.38      3.57 o 
   1  10   2      103.45       91.84      9.02 o 
   2  10   2      220.45      216.16     15.92 o 
   3  10   2       41.21        3.18      2.71 o 
   4  10   2        8.35        8.48      4.90 o 
   5  10   2       12.79        4.89      4.67 o 
  -9  11   2        7.37        3.03      5.82 o 
  -8  11   2        6.37        4.71      5.42 o 
  -7  11   2        7.68        6.04      5.28 o 
  -6  11   2       12.14       18.23      6.22 o 
  -5  11   2        7.46        6.89      2.86 o 
  -4  11   2       12.69       14.49      4.40 o 
  -3  11   2      354.10      389.46     20.80 o 
  -2  11   2       89.29       82.67      8.08 o 
  -1  11   2       16.72       17.93      4.20 o 
   0  11   2        4.32       13.88      9.54 o 
   1  11   2       10.81       13.72      5.07 o 
   2  11   2       13.44       19.41      6.06 o 
   3  11   2      134.63      144.95     13.43 o 
   4  11   2       13.23        9.88      4.41 o 
  -8  12   2        3.38       10.57      4.75 o 
  -7  12   2       52.35       86.24     13.31 o 
  -6  12   2        1.18        3.12      3.49 o 
  -5  12   2       31.50       48.73      8.12 o 
  -4  12   2        5.40        5.43      3.99 o 
  -3  12   2      175.65      173.56     11.12 o 
  -2  12   2        0.10       -0.13      2.69 o 
  -1  12   2        1.54       -1.80      3.78 o 
   0  12   2       52.56       48.41      8.69 o 
   1  12   2      256.71      310.76     20.31 o 
   2  12   2        6.48        1.17      5.27 o 
  -7  13   2        0.17        5.48      4.36 o 
  -6  13   2        1.07        5.60      3.39 o 
  -5  13   2       29.35       40.70      7.46 o 
  -4  13   2        2.31        5.48      3.73 o 
  -3  13   2        6.84       14.04      4.99 o 
  -2  13   2        0.03        2.41      4.94 o 
  -1  13   2        0.06       -1.62      3.81 o 
   0  13   2        8.82       10.28      5.92 o 
   1  13   2       57.30       95.81     12.05 o 
  -5  14   2        0.63        8.00      4.05 o 
  -4  14   2        0.04        1.55      4.02 o 
  -3  14   2        1.70        5.72      3.95 o 
  -2  14   2        1.06        3.66      5.02 o 
  -1  14   2       10.64        6.42      5.44 o 
   3 -14   3        7.36       29.27      5.39 o 
   4 -14   3       27.41       97.47     10.34 o 
   5 -14   3       10.10        8.51      4.05 o 
  -2 -13   3        0.00       -3.11      3.84 o 
   3 -13   3        8.55       11.03      3.77 o 
   4 -13   3        5.78        6.26      4.30 o 
   5 -13   3        9.92       16.07      5.38 o 
   6 -13   3        4.88        3.84      3.00 o 
  -3 -12   3       35.28       52.05      9.06 o 
  -2 -12   3        7.10        6.28      4.29 o 
   3 -12   3       49.04       47.01      6.25 o 
   4 -12   3       37.85       54.74      7.70 o 
   5 -12   3       58.15       84.30     10.69 o 
   6 -12   3       44.41       30.10      6.00 o 
   7 -12   3        2.70        2.36      3.78 o 
  -4 -11   3        2.09       10.62      5.11 o 
  -3 -11   3        1.73        7.32      4.32 o 
  -2 -11   3       22.37       17.89      4.87 o 
   1 -11   3       39.98       38.22      7.17 o 
   2 -11   3       71.66       60.71     12.86 o 
   3 -11   3      121.24      133.73      9.83 o 
   4 -11   3        6.76        5.41      3.83 o 
   5 -11   3       55.39       63.84      9.25 o 
   6 -11   3      197.63      215.91     16.72 o 
   7 -11   3        0.05        1.51      4.32 o 
   8 -11   3       10.60       16.01      5.49 o 
  -5 -10   3        9.34       12.11      4.49 o 
  -4 -10   3       15.18       17.85      5.56 o 
  -3 -10   3        0.06        0.96      3.85 o 
  -2 -10   3       18.85       22.23      5.30 o 
   0 -10   3      110.33      138.46     15.29 o 
   1 -10   3       10.07       10.73      5.37 o 
   2 -10   3       31.01       30.94      7.26 o 
   3 -10   3     1197.49     1222.13     42.88 o 
   4 -10   3      208.89      201.96     13.73 o 
   5 -10   3       11.65        1.63      1.76 o 
   6 -10   3       36.22       39.84      8.47 o 
   7 -10   3       34.15       25.04      7.95 o 
   8 -10   3      308.57      339.78     25.41 o 
   9 -10   3       10.21       11.35      7.54 o 
  -6  -9   3      140.67      174.19     15.85 o 
  -5  -9   3      180.46      182.54     15.91 o 
  -4  -9   3       83.62       95.49     10.92 o 
  -3  -9   3       38.67       41.49      7.18 o 
  -2  -9   3        7.32        7.77      3.64 o 
  -1  -9   3       37.54       39.91      6.92 o 
   0  -9   3        0.67       -3.30      3.34 o 
   1  -9   3      170.95      150.75      9.67 o 
   2  -9   3      249.99      265.41     21.22 o 
   3  -9   3       57.21       55.67      5.72 o 
   4  -9   3      130.13      119.94      8.35 o 
   5  -9   3       94.69       87.71      8.95 o 
   6  -9   3       42.23       49.23      9.34 o 
   7  -9   3       72.94       81.20     13.01 o 
   8  -9   3        4.42        2.39      4.51 o 
   9  -9   3       10.80       13.98      7.30 o 
  -7  -8   3      274.07      308.54     24.24 o 
  -6  -8   3       68.07       89.64     12.58 o 
  -5  -8   3       13.26       12.54      6.34 o 
  -3  -8   3       62.28       62.63      8.31 o 
  -2  -8   3       57.54       49.34      8.61 o 
  -1  -8   3        0.22        3.54      3.23 o 
   0  -8   3       22.88       19.65      7.51 o 
   1  -8   3        4.48        1.71      2.76 o 
   2  -8   3      452.95      399.37     11.58 o 
   3  -8   3      920.77      933.73     20.44 o 
   4  -8   3       20.76       10.59      2.58 o 
   5  -8   3       22.51       19.89      6.18 o 
   6  -8   3      274.51      260.42     16.83 o 
   7  -8   3       11.65       14.66      7.17 o 
   8  -8   3        8.81        5.52      5.89 o 
   9  -8   3        8.96       34.01     10.15 o 
  -7  -7   3        4.49       14.32      7.68 o 
  -6  -7   3       32.42       25.81      8.51 o 
  -5  -7   3       22.03       15.70      6.88 o 
  -4  -7   3      594.15      555.90     29.36 o 
  -3  -7   3       37.98       44.30      5.84 o 
  -2  -7   3       38.87       32.45      2.80 o 
  -1  -7   3      365.21      340.92     13.20 o 
   0  -7   3       31.01       23.89      4.65 o 
   1  -7   3       57.28       64.87      4.04 o 
   2  -7   3       32.78       36.06      2.12 o 
   3  -7   3      808.63      829.23     14.58 o 
   4  -7   3      231.28      210.02      7.15 o 
   5  -7   3       43.73       44.40      6.33 o 
   6  -7   3      173.10      153.60     11.10 o 
   7  -7   3       42.51       48.29      8.71 o 
   8  -7   3        0.04       13.14      6.58 o 
   9  -7   3       48.40       79.31     14.31 o 
  10  -7   3        0.00      -19.89     13.32 o 
  -8  -6   3       11.43       27.99      9.64 o 
  -7  -6   3        0.03        6.68      6.36 o 
  -6  -6   3       59.38       48.62     10.03 o 
  -5  -6   3       17.04        9.79      5.46 o 
  -4  -6   3       30.98       43.88      6.62 o 
  -3  -6   3        0.58        2.19      1.80 o 
  -2  -6   3      270.42      255.52      7.03 o 
  -1  -6   3       78.13       81.98      4.73 o 
   0  -6   3      210.48      221.40      7.27 o 
   1  -6   3      469.36      484.83     11.10 o 
   2  -6   3       10.83       11.88      1.40 o 
   3  -6   3       76.79       68.60      3.35 o 
   4  -6   3       16.58       32.21      3.72 o 
   5  -6   3       27.18       28.38      5.20 o 
   6  -6   3        4.53       -1.78      2.78 o 
   7  -6   3       94.32       99.80      8.93 o 
   8  -6   3       81.74       77.52     10.60 o 
   9  -6   3        8.71       -7.63     12.77 o 
  10  -6   3       12.34       17.26     16.28 o 
  -8  -5   3       18.10       20.00      8.82 o 
  -7  -5   3       48.79       39.64     10.02 o 
  -6  -5   3        0.15       -9.36      4.68 o 
  -5  -5   3       37.70       49.34      9.15 o 
  -4  -5   3     1502.08     1407.02     47.63 o 
  -3  -5   3      162.94      141.57      6.36 o 
  -2  -5   3      259.63      238.20      6.18 o 
  -1  -5   3     1307.67     1318.13     31.04 o 
   0  -5   3       85.12       84.15      4.10 o 
   1  -5   3      249.53      232.82      6.93 o 
   2  -5   3      180.88      204.61      5.29 o 
   3  -5   3     1024.94     1096.71     20.98 o 
   4  -5   3     1043.76      990.96     21.60 o 
   5  -5   3      433.07      413.17     10.88 o 
   6  -5   3      184.73      224.80     11.47 o 
   7  -5   3      160.94      170.56     10.95 o 
   8  -5   3      323.60      280.88     14.31 o 
   9  -5   3        5.30       -0.37     13.47 o 
  10  -5   3       28.44       25.29     16.53 o 
  -9  -4   3       21.11       28.56     10.32 o 
  -8  -4   3       66.46       71.07     13.50 o 
  -7  -4   3       89.65       97.64     14.78 o 
  -6  -4   3       71.13       69.66     11.86 o 
  -5  -4   3       21.59       28.10      6.21 o 
  -4  -4   3      330.61      280.05     14.06 o 
  -3  -4   3       79.37       87.64      3.48 o 
  -2  -4   3      200.52      188.35      5.38 o 
  -1  -4   3       57.40       49.11      3.50 o 
   0  -4   3     1130.04     1237.31     25.76 o 
   1  -4   3     2019.12     2331.32     50.47 o 
   2  -4   3       76.18       77.60      3.56 o 
   3  -4   3      793.80      918.95     17.41 o 
   4  -4   3       89.90      107.17      4.60 o 
   5  -4   3       45.56       47.90      3.32 o 
   6  -4   3      696.72      649.00     18.46 o 
   7  -4   3     1076.83     1015.61     26.88 o 
   8  -4   3       26.95       26.77      5.33 o 
   9  -4   3       12.15       12.50     11.43 o 
  10  -4   3       21.25       22.62      7.88 o 
  -9  -3   3       35.13       40.29     12.10 o 
  -8  -3   3        5.83        1.26      6.94 o 
  -7  -3   3       79.27       61.35     11.65 o 
  -6  -3   3      423.87      400.35     21.74 o 
  -5  -3   3        6.92       14.01      5.02 o 
  -4  -3   3        1.44       -3.73      2.11 o 
  -3  -3   3      443.35      389.34      8.79 o 
  -2  -3   3      408.15      389.76     12.58 o 
  -1  -3   3      123.66      147.70      5.82 o 
   0  -3   3       53.86       34.09      2.73 o 
   1  -3   3        2.62        6.14      1.32 o 
   2  -3   3        5.67        8.54      1.54 o 
   3  -3   3      486.47      480.72     14.78 o 
   4  -3   3        0.06       -1.22      1.57 o 
   5  -3   3      126.54      125.30      4.86 o 
   6  -3   3        5.36        4.67      2.93 o 
   7  -3   3        0.13        0.59      3.03 o 
   8  -3   3       21.68       27.43      7.38 o 
   9  -3   3        3.58        2.53      6.91 o 
  10  -3   3        1.37        2.26     13.28 o 
  -9  -2   3       28.74       35.58     10.29 o 
  -8  -2   3       19.86       25.92      6.40 o 
  -7  -2   3        0.19        0.77      3.60 o 
  -6  -2   3       98.95      102.17      7.86 o 
  -5  -2   3       26.70       21.82      4.47 o 
  -4  -2   3       67.78       86.70      3.46 o 
  -3  -2   3      157.51      130.88      4.81 o 
  -2  -2   3      134.00      135.20      3.89 o 
  -1  -2   3      382.13      397.61      8.12 o 
   0  -2   3     9334.31    10686.23    197.36 o 
   1  -2   3        7.63        3.27      1.42 o 
   2  -2   3     2470.22     2808.15     54.95 o 
   3  -2   3      117.97      124.65      4.38 o 
   4  -2   3      337.34      338.50      8.43 o 
   5  -2   3       94.62      101.04      4.54 o 
   6  -2   3      174.95      162.28      6.64 o 
   7  -2   3      495.39      476.43     35.55 o 
   8  -2   3      125.59      102.75     10.94 o 
   9  -2   3       28.39       30.64      7.90 o 
  10  -2   3       96.03      104.01     11.76 o 
 -10  -1   3      169.83      243.98     22.34 o 
  -9  -1   3        2.50        1.08      6.73 o 
  -8  -1   3        2.30        5.25      4.25 o 
  -7  -1   3        0.18        3.78      3.28 o 
  -6  -1   3      291.58      282.96     10.23 o 
  -5  -1   3        6.16       10.30      1.73 o 
  -4  -1   3        2.85        9.04      1.96 o 
  -3  -1   3     3540.06     3437.48     56.26 o 
  -2  -1   3     1163.50      977.25     16.76 o 
  -1  -1   3      556.38      624.62     11.47 o 
   0  -1   3     5790.43     7246.07    122.97 o 
   1  -1   3      134.61      145.73      4.10 o 
   2  -1   3       34.12       24.81      1.99 o 
   3  -1   3      684.08      760.17     15.05 o 
   4  -1   3     1942.19     2165.64     39.49 o 
   5  -1   3       28.19       30.79      3.03 o 
   6  -1   3        5.37        6.03      2.41 o 
   7  -1   3      455.65      408.34     24.12 o 
   8  -1   3      162.32      174.88     12.99 o 
   9  -1   3       53.24       71.92      9.57 o 
  10  -1   3      174.74      197.51     28.27 o 
 -10   0   3        4.52        3.68      6.60 o 
  -9   0   3        5.64        1.46      5.46 o 
  -8   0   3       21.88       16.26      4.96 o 
  -7   0   3        1.30       -0.53      3.18 o 
  -6   0   3      131.33      134.65      5.53 o 
  -5   0   3       26.17       27.73      2.31 o 
  -4   0   3      205.67      218.62      4.79 o 
  -3   0   3      176.43      195.32      4.15 o 
  -2   0   3     3930.63     3665.99     53.97 o 
  -1   0   3      224.56      205.83      5.69 o 
   0   0   3       40.78       45.79      2.05 o 
   1   0   3      581.39      673.26     12.12 o 
   2   0   3        3.15        5.63      1.59 o 
   3   0   3       76.68       76.18      3.42 o 
   4   0   3        0.40        0.47      1.83 o 
   5   0   3     1882.75     1904.71     33.62 o 
   6   0   3     2627.55     2795.60     74.67 o 
   7   0   3      100.93       91.43      8.05 o 
   8   0   3       15.29       18.32      6.86 o 
   9   0   3        0.03        5.18      6.20 o 
 -10   1   3       37.13       58.19     11.84 o 
  -9   1   3        0.00       -7.78      5.39 o 
  -8   1   3       27.71       30.07      7.05 o 
  -7   1   3       65.05       69.35      5.87 o 
  -6   1   3       64.15       65.05      3.79 o 
  -5   1   3        0.76        1.55      1.36 o 
  -4   1   3       93.21       71.37      2.68 o 
  -3   1   3     1541.76     1483.30     22.04 o 
  -2   1   3      242.49      209.47      4.34 o 
  -1   1   3      204.25      199.61      6.90 o 
   0   1   3     5665.77     6023.83    116.21 o 
   1   1   3      191.32      188.20      4.74 o 
   2   1   3     1447.28     1397.96     24.07 o 
   3   1   3      201.77      208.95      5.71 o 
   4   1   3     1664.07     1804.83     33.57 o 
   5   1   3       11.84       10.06      2.69 o 
   6   1   3       93.51       88.49      6.64 o 
   7   1   3      397.96      360.29     13.00 o 
   8   1   3      644.52      579.27     35.54 o 
   9   1   3        9.95       17.40      6.32 o 
 -10   2   3      471.39      505.68     48.93 o 
  -9   2   3       88.46      111.10     18.78 o 
  -8   2   3       79.82       88.40     10.09 o 
  -7   2   3        3.91        3.12      5.62 o 
  -6   2   3     2063.03     1887.34     32.21 o 
  -5   2   3      146.10      167.71      4.51 o 
  -4   2   3        8.74        5.97      1.09 o 
  -3   2   3      201.73      198.65      4.09 o 
  -2   2   3     2009.12     1888.46     26.15 o 
  -1   2   3      514.49      433.77     15.48 o 
   0   2   3     6590.12     6278.10     92.93 o 
   1   2   3       62.93       62.10      2.35 o 
   2   2   3        1.22        2.03      1.17 o 
   3   2   3      246.97      227.95      6.04 o 
   4   2   3      310.46      303.19      8.77 o 
   5   2   3     1352.26     1256.49     35.75 o 
   6   2   3      124.65      127.73      7.56 o 
   7   2   3      102.59       92.54     22.34 o 
   8   2   3        0.53        6.54      8.18 o 
   9   2   3        1.90       17.46      9.67 o 
 -10   3   3       21.83       15.05      7.62 o 
  -9   3   3        0.00       -1.57      5.63 o 
  -8   3   3      275.90      292.13     26.23 o 
  -7   3   3      228.03      222.21      9.96 o 
  -6   3   3      316.64      306.03      6.97 o 
  -5   3   3       75.69       83.25      3.24 o 
  -4   3   3        3.08        3.53      1.01 o 
  -3   3   3      149.58      125.36      2.86 o 
  -2   3   3      344.21      401.60      7.36 o 
  -1   3   3       50.53       25.88      1.80 o 
   0   3   3       29.28       14.82      1.66 o 
   1   3   3      240.56      277.76      6.74 o 
   2   3   3      601.17      635.38     21.17 o 
   3   3   3      315.77      270.73      7.54 o 
   4   3   3       41.22       37.99      5.08 o 
   5   3   3       70.15       72.90      7.22 o 
   6   3   3        5.32        4.36      4.51 o 
   7   3   3       17.90       14.03      7.57 o 
   8   3   3       45.04       53.30     12.19 o 
 -10   4   3      293.26      337.25     19.05 o 
  -9   4   3       59.56       45.45     14.51 o 
  -8   4   3      171.70      172.14     10.79 o 
  -7   4   3       13.20       17.16      3.34 o 
  -6   4   3      263.00      215.08      7.57 o 
  -5   4   3       41.14       49.38      3.13 o 
  -4   4   3     2563.09     2541.96     37.17 o 
  -3   4   3       21.10       27.90      1.89 o 
  -2   4   3      528.59      478.73      8.69 o 
  -1   4   3     1379.08     1381.42     30.68 o 
   0   4   3      666.25      602.63     14.24 o 
   1   4   3       95.15       78.83      3.39 o 
   2   4   3       30.51       23.00      2.14 o 
   3   4   3       64.10       63.62      3.93 o 
   4   4   3      389.00      354.14     13.66 o 
   5   4   3      170.41      174.95     10.28 o 
   6   4   3        3.58        8.13      6.72 o 
   7   4   3        1.72       -0.26      6.71 o 
   8   4   3       18.37       24.59     10.55 o 
 -10   5   3        9.90        7.93     14.35 o 
  -9   5   3       13.73       13.04      6.56 o 
  -8   5   3      105.96      111.18      7.55 o 
  -7   5   3        1.70        0.11      3.95 o 
  -6   5   3      334.70      290.09      9.30 o 
  -5   5   3        2.15        4.34      2.34 o 
  -4   5   3        2.40        4.02      1.97 o 
  -3   5   3        8.18        8.67      1.47 o 
  -2   5   3      280.03      273.21      6.06 o 
  -1   5   3       20.30       11.34      1.50 o 
   0   5   3      227.31      226.75      8.50 o 
   1   5   3      401.93      358.62      8.90 o 
   2   5   3       56.03       37.45      2.82 o 
   3   5   3       65.12       87.87      9.76 o 
   4   5   3     1019.19      969.84     36.16 o 
   5   5   3       94.50      113.78     15.10 o 
   6   5   3       21.85       25.36      8.71 o 
   7   5   3       65.00       70.54     13.46 o 
   8   5   3      182.18      157.75     22.01 o 
 -10   6   3      155.49      159.66     24.84 o 
  -9   6   3      137.85      175.51     15.76 o 
  -8   6   3      163.00      177.15     12.47 o 
  -7   6   3       23.44       18.53      4.77 o 
  -6   6   3      488.88      436.88     14.80 o 
  -5   6   3        0.19        3.31      2.30 o 
  -4   6   3      461.53      419.78     10.42 o 
  -3   6   3        1.36        0.51      1.26 o 
  -2   6   3      217.92      188.64      6.41 o 
  -1   6   3       20.35       19.48      1.82 o 
   0   6   3      124.91      136.39      4.81 o 
   1   6   3       14.25       12.85      2.58 o 
   2   6   3      313.62      315.94     12.11 o 
   3   6   3        8.30       10.70      7.00 o 
   4   6   3       85.82      113.51     13.76 o 
   5   6   3      387.77      425.60     27.79 o 
   6   6   3        1.77       -2.77      6.03 o 
   7   6   3        2.72        6.19      7.85 o 
 -10   7   3        0.70      -17.72     14.27 o 
  -9   7   3      151.56      152.78     14.90 o 
  -8   7   3       96.46      103.55     11.77 o 
  -7   7   3      361.17      357.22     18.45 o 
  -6   7   3       96.63       83.64      8.97 o 
  -5   7   3       12.48        8.12      3.28 o 
  -4   7   3      146.33      148.81      5.74 o 
  -3   7   3       43.03       36.03      2.90 o 
  -2   7   3       34.46       36.56      2.69 o 
  -1   7   3        4.62        2.58      1.52 o 
   0   7   3       10.91       17.99      3.06 o 
   1   7   3      172.11      157.04      9.68 o 
   2   7   3      232.80      240.29     11.86 o 
   3   7   3        0.54       -0.44      3.85 o 
   4   7   3       41.48       39.19      8.71 o 
   5   7   3        0.15        2.72      5.01 o 
   6   7   3       21.38        6.96      6.96 o 
   7   7   3       58.08       81.10     14.72 o 
  -9   8   3      267.99      274.32     23.20 o 
  -8   8   3      266.99      252.38     21.15 o 
  -7   8   3      155.81      134.14     16.15 o 
  -6   8   3      350.97      294.45     22.93 o 
  -5   8   3       69.76       69.38      6.69 o 
  -4   8   3       17.49       18.94      3.71 o 
  -3   8   3       71.31       71.10      4.17 o 
  -2   8   3      258.49      233.22      6.45 o 
  -1   8   3        0.75        1.15      1.50 o 
   0   8   3        8.59       13.82      5.37 o 
   1   8   3       27.11       38.11      8.74 o 
   2   8   3      128.82      131.43     10.04 o 
   3   8   3        6.95        4.42      4.91 o 
   4   8   3       43.96       53.38     10.22 o 
   5   8   3       23.34       32.50      8.72 o 
   6   8   3        3.16       -7.17      4.91 o 
 -10   9   3        4.68        3.21      6.42 o 
  -9   9   3       42.34       32.34      9.74 o 
  -8   9   3      179.31      185.39     20.45 o 
  -7   9   3      310.38      334.37     23.63 o 
  -6   9   3        0.98        5.04      4.39 o 
  -5   9   3       12.30        7.80      2.83 o 
  -4   9   3     1188.37     1158.54     35.25 o 
  -3   9   3        2.66        4.03      2.13 o 
  -2   9   3       56.25       60.33      4.64 o 
  -1   9   3       42.63       41.07      5.01 o 
   0   9   3        6.68        2.59      2.85 o 
   1   9   3       46.57       49.12      6.66 o 
   2   9   3        1.94       -1.55      9.20 o 
   3   9   3        1.95       -2.34      4.14 o 
   4   9   3       17.52       19.03      7.69 o 
   5   9   3        2.44       -7.61      4.77 o 
  -9  10   3       20.02       18.01      7.89 o 
  -8  10   3        0.08        2.17      4.91 o 
  -7  10   3        2.50       14.63      6.21 o 
  -6  10   3      123.90      126.22     14.73 o 
  -5  10   3       30.67       32.61      7.08 o 
  -4  10   3       20.72        9.17      7.84 o 
  -3  10   3        7.62        8.40      3.18 o 
  -2  10   3       23.19       28.36      4.19 o 
  -1  10   3        6.59        1.84      2.84 o 
   0  10   3      465.27      514.94     22.16 o 
   1  10   3        1.98        2.14      4.81 o 
   2  10   3        0.06        0.65      3.69 o 
   3  10   3       16.18       16.94      6.61 o 
   4  10   3      170.35      192.80     17.32 o 
  -9  11   3       87.75       94.68     15.12 o 
  -8  11   3       90.95      100.36     15.32 o 
  -7  11   3        2.20        6.40      4.80 o 
  -6  11   3       50.19       54.86      9.68 o 
  -5  11   3       23.24       18.84      5.24 o 
  -4  11   3        0.55        0.76      3.14 o 
  -3  11   3        3.18       -0.88      4.43 o 
  -2  11   3        7.91       13.67      4.21 o 
  -1  11   3        0.03        1.78      2.86 o 
   0  11   3        0.23        3.09      6.94 o 
   1  11   3        2.11        1.44      5.26 o 
   2  11   3        2.30        9.76      4.46 o 
   3  11   3        0.20        4.48      3.76 o 
  -8  12   3        2.07       24.64      8.42 o 
  -7  12   3        8.85        6.81      4.04 o 
  -6  12   3        0.05        0.37      3.50 o 
  -5  12   3       43.22       -2.52      1.26 o 
  -4  12   3       19.73       15.58      3.92 o 
  -3  12   3       14.56       16.61      9.85 o 
  -2  12   3       19.94       35.19     13.96 o 
  -1  12   3        3.03       -3.23      2.88 o 
   0  12   3       61.12       68.87      8.69 o 
   1  12   3        1.65        0.25      4.97 o 
   2  12   3       23.08       15.92      5.76 o 
  -7  13   3       40.19       93.82     13.93 o 
  -6  13   3       56.57       55.51      9.87 o 
  -5  13   3       29.45       33.34      6.97 o 
  -4  13   3       47.09      127.33     12.08 o 
  -3  13   3       33.87       67.46      8.23 o 
  -2  13   3        1.27       -0.44      3.82 o 
  -1  13   3       12.94       19.79      5.37 o 
   0  13   3       46.64       37.73      7.60 o 
   1  13   3        5.75        3.76      4.78 o 
  -5  14   3        1.72       13.54      3.63 o 
  -4  14   3       29.05       40.51      7.97 o 
  -3  14   3       37.69       50.74      8.87 o 
  -2  14   3        4.99        0.60      6.45 o 
   3 -14   4        2.86       30.34      5.32 o 
   4 -14   4       17.10       39.13      6.81 o 
   3 -13   4       32.35       28.18      5.21 o 
   4 -13   4        1.47        7.59      4.48 o 
   5 -13   4       29.99       12.66      5.15 o 
   6 -13   4        3.03        2.91      3.00 o 
  -3 -12   4        9.19        6.79      5.12 o 
  -2 -12   4       17.49       25.14      4.99 o 
   3 -12   4       92.92      124.67      9.44 o 
   4 -12   4       31.03       39.87      6.59 o 
   5 -12   4       10.31       11.25      5.09 o 
   6 -12   4       22.47        7.01      2.91 o 
   7 -12   4        2.82        3.05      3.14 o 
  -4 -11   4       13.45       11.69      5.56 o 
  -3 -11   4        2.21       -0.31      4.04 o 
  -2 -11   4       15.86       13.57      4.68 o 
   1 -11   4        0.09        0.44      3.15 o 
   2 -11   4       69.71       43.91     11.67 o 
   3 -11   4       37.36       31.73      5.23 o 
   4 -11   4       61.68       70.66      8.89 o 
   5 -11   4        4.32        4.90      3.30 o 
   6 -11   4        0.45        0.82      3.83 o 
   7 -11   4        0.53        6.55      4.76 o 
   8 -11   4      178.05      197.79     22.23 o 
  -5 -10   4       18.85       -1.51      1.69 o 
  -4 -10   4      123.19      136.47     12.26 o 
  -3 -10   4       17.76       14.51      5.22 o 
  -2 -10   4       48.23       44.58      6.33 o 
   0 -10   4       19.24       21.73      5.35 o 
   1 -10   4       17.22       29.28      6.68 o 
   2 -10   4       70.84       44.19     11.30 o 
   3 -10   4       83.59       89.90      7.26 o 
   4 -10   4      345.00      344.41     19.77 o 
   5 -10   4       54.71       -0.82      1.24 o 
   6 -10   4       59.65       49.39      9.52 o 
   7 -10   4        4.64       14.15      6.59 o 
   8 -10   4        7.18        3.95      6.14 o 
  -6  -9   4       75.99       97.12     13.82 o 
  -5  -9   4        2.37        2.10      4.41 o 
  -4  -9   4       17.20       16.92      5.78 o 
  -3  -9   4      334.15      330.05     19.03 o 
  -2  -9   4      329.67      322.16     17.30 o 
  -1  -9   4        0.98        3.56      4.82 o 
   0  -9   4       97.03       77.49      7.56 o 
   1  -9   4      234.78      228.07     11.82 o 
   2  -9   4      347.81      341.29     22.59 o 
   3  -9   4      758.57      643.98     24.90 o 
   4  -9   4       20.87       20.27      4.20 o 
   5  -9   4       72.05       75.55     10.43 o 
   6  -9   4      101.06      103.83     13.64 o 
   7  -9   4        0.51       -6.46      4.08 o 
   8  -9   4       86.77       95.46     15.28 o 
   9  -9   4        0.41        2.51      5.72 o 
  -7  -8   4        0.28       -2.67      4.86 o 
  -6  -8   4      248.68      298.58     22.03 o 
  -5  -8   4      330.22      324.83     21.46 o 
  -4  -8   4        2.36        8.68      4.69 o 
  -3  -8   4       18.78       13.71      4.78 o 
  -2  -8   4      528.33      521.92     20.28 o 
  -1  -8   4      264.99      219.67     10.94 o 
   0  -8   4        0.05       -3.95      2.22 o 
   1  -8   4       37.28       34.19      3.44 o 
   2  -8   4       51.00       50.85      2.70 o 
   3  -8   4      360.07      340.43      9.56 o 
   4  -8   4       69.28       77.57     13.66 o 
   5  -8   4        2.43        8.48      3.27 o 
   6  -8   4       33.84       51.42      9.91 o 
   7  -8   4       17.81        9.56      6.84 o 
   8  -8   4        4.67        8.42      6.63 o 
   9  -8   4       41.05       34.71     10.51 o 
  -7  -7   4      146.27      159.81     18.89 o 
  -6  -7   4       13.94       15.24      7.36 o 
  -5  -7   4      121.82      112.76     13.19 o 
  -4  -7   4       36.52       11.34      3.58 o 
  -3  -7   4       15.99       15.90      4.19 o 
  -2  -7   4      562.01      567.35     13.17 o 
  -1  -7   4        8.16        6.66      2.94 o 
   0  -7   4        1.43       -0.28      1.84 o 
   1  -7   4       33.58       32.66      3.28 o 
   2  -7   4        2.82        3.08      1.27 o 
   3  -7   4       33.78       36.39      2.74 o 
   4  -7   4        2.50        3.05      2.37 o 
   5  -7   4      110.21      130.17     10.17 o 
   6  -7   4       14.43       14.63      4.50 o 
   7  -7   4      126.83      142.18     16.90 o 
   8  -7   4        1.17        1.42      5.61 o 
   9  -7   4        3.37       -0.26      5.87 o 
  -8  -6   4       15.42       12.39      7.39 o 
  -7  -6   4       47.17       64.09     12.72 o 
  -6  -6   4        4.88       -3.74      4.51 o 
  -5  -6   4       47.12       46.45      8.71 o 
  -4  -6   4     1624.09     1572.45    130.38 o 
  -3  -6   4       13.06       12.66      2.37 o 
  -2  -6   4        5.21        7.11      1.55 o 
  -1  -6   4       28.93       25.93      5.37 o 
   0  -6   4        0.03        4.40      2.00 o 
   1  -6   4      155.52      169.00      6.18 o 
   2  -6   4        6.02        3.70      1.60 o 
   3  -6   4      461.38      444.08     13.31 o 
   4  -6   4       17.08       12.56      3.34 o 
   5  -6   4       18.36       24.27      5.09 o 
   6  -6   4      187.04      155.37     12.14 o 
   7  -6   4        5.60       11.65      4.62 o 
   8  -6   4       13.63       -4.17     10.43 o 
   9  -6   4       25.29       11.30     13.69 o 
  -8  -5   4        3.31       -5.57      5.09 o 
  -7  -5   4       41.79       38.15      9.58 o 
  -6  -5   4       53.78       63.72     11.38 o 
  -5  -5   4      112.78      116.29     13.24 o 
  -4  -5   4       36.58       34.41     12.58 o 
  -3  -5   4        1.78       -0.21      1.10 o 
  -2  -5   4      689.04      628.01     14.37 o 
  -1  -5   4       79.05       69.43      4.57 o 
   0  -5   4        6.35        6.00      2.09 o 
   1  -5   4      571.99      617.10     13.63 o 
   2  -5   4       24.97       23.09      2.17 o 
   3  -5   4       32.20       31.72      2.50 o 
   4  -5   4      279.49      275.47      7.74 o 
   5  -5   4       53.98       69.37      5.18 o 
   6  -5   4       40.08       46.56      9.06 o 
   7  -5   4       49.14       34.45      6.19 o 
   8  -5   4       28.69       40.77      8.68 o 
   9  -5   4       86.17       86.25     18.52 o 
  10  -5   4       63.76       65.71     18.99 o 
  -9  -4   4       14.61       20.17      9.40 o 
  -8  -4   4        0.05        3.84      6.46 o 
  -7  -4   4       28.88       38.66     10.27 o 
  -6  -4   4       78.73       87.86     12.54 o 
  -5  -4   4      414.07      398.14     18.62 o 
  -4  -4   4     1120.24      989.92     29.27 o 
  -3  -4   4      312.89      290.69      7.66 o 
  -2  -4   4       13.94        7.23      1.51 o 
  -1  -4   4      157.38      132.39      4.13 o 
   0  -4   4      618.58      661.37     16.08 o 
   1  -4   4        0.16        0.83      1.13 o 
   2  -4   4     1188.55     1284.74     29.03 o 
   3  -4   4       39.35       31.52      2.61 o 
   4  -4   4        0.39       -1.69      2.58 o 
   5  -4   4      161.12      167.28      6.79 o 
   6  -4   4      285.10      281.19     10.83 o 
   7  -4   4        1.10        3.34      3.37 o 
   8  -4   4      571.10      556.07     24.39 o 
   9  -4   4       58.33       51.36      9.06 o 
  10  -4   4       90.67      115.22     29.51 o 
  -9  -3   4       35.14       25.31     10.38 o 
  -8  -3   4       65.71       77.11     14.37 o 
  -7  -3   4       19.23       25.20      8.69 o 
  -6  -3   4       19.28        9.69      4.94 o 
  -5  -3   4       88.59       88.80      6.74 o 
  -4  -3   4       12.06       10.62      2.47 o 
  -3  -3   4      438.59      416.36      9.34 o 
  -2  -3   4       80.59       95.36      3.58 o 
  -1  -3   4        7.89        4.25      1.06 o 
   0  -3   4     1120.81     1265.13     24.60 o 
   1  -3   4      211.03      267.32     10.46 o 
   2  -3   4      811.23      822.52     17.18 o 
   3  -3   4       72.89       86.32      4.24 o 
   4  -3   4      177.77      198.28      5.71 o 
   5  -3   4      392.06      380.01     10.70 o 
   6  -3   4      556.22      539.23     14.59 o 
   7  -3   4      340.46      327.74     14.04 o 
   8  -3   4       37.40       45.02      8.23 o 
   9  -3   4       56.32       70.53      9.89 o 
  10  -3   4        0.02        7.25      7.05 o 
  -9  -2   4      168.47      174.59     17.82 o 
  -8  -2   4      155.45      191.07     22.82 o 
  -7  -2   4      184.77      165.47     10.08 o 
  -6  -2   4      194.22      187.73     11.94 o 
  -5  -2   4       37.00       35.62      4.03 o 
  -4  -2   4      207.42      178.69      6.91 o 
  -3  -2   4      161.83      147.68      5.94 o 
  -2  -2   4      399.02      369.64      8.02 o 
  -1  -2   4       12.21       21.60      2.15 o 
   0  -2   4     7052.38     8298.69    204.10 o 
   1  -2   4     2642.00     3199.84     56.46 o 
   2  -2   4     1090.34     1241.74     21.03 o 
   3  -2   4     1161.49     1246.13     23.39 o 
   4  -2   4      695.67      736.21     15.24 o 
   5  -2   4      262.51      258.83      8.01 o 
   6  -2   4        2.13       -2.84      2.51 o 
   7  -2   4      106.09      107.14     10.40 o 
   8  -2   4       14.98        8.40      6.47 o 
   9  -2   4       12.55       17.08      7.17 o 
 -10  -1   4       20.22       33.16      9.91 o 
  -9  -1   4        0.46        5.99      6.69 o 
  -8  -1   4       14.90       10.46      4.25 o 
  -7  -1   4        5.43        6.56      3.40 o 
  -6  -1   4       24.95       25.61      4.05 o 
  -5  -1   4      204.56      186.87      5.30 o 
  -4  -1   4      239.82      216.55      4.43 o 
  -3  -1   4        2.64        5.95      1.18 o 
  -2  -1   4     1027.64     1062.86     17.96 o 
  -1  -1   4      182.40      168.03      3.83 o 
   0  -1   4     4547.10     5406.18     76.45 o 
   1  -1   4     1273.07     1654.92     27.79 o 
   2  -1   4      140.98      194.80      5.14 o 
   3  -1   4      159.43      193.71      5.47 o 
   4  -1   4        7.37        4.02      2.14 o 
   5  -1   4      159.92      160.27      6.38 o 
   6  -1   4      276.74      293.79      9.94 o 
   7  -1   4       15.75       21.68      6.77 o 
   8  -1   4       24.10       21.50     11.95 o 
   9  -1   4       54.33       37.05      8.40 o 
 -10   0   4       47.94       63.32      9.06 o 
  -9   0   4        1.21        6.34      5.55 o 
  -8   0   4        3.73        6.91      5.71 o 
  -7   0   4       40.37       38.27      4.87 o 
  -6   0   4        1.40        4.98      3.17 o 
  -5   0   4        2.90        0.55      1.19 o 
  -4   0   4        6.27       10.38      1.40 o 
  -3   0   4     1087.50      980.11     16.84 o 
  -2   0   4       86.33       72.49      2.59 o 
  -1   0   4      256.82      283.66      5.70 o 
   0   0   4    28670.87    33932.82    633.07 o 
   1   0   4      225.08      254.23      5.97 o 
   2   0   4        1.49        2.53      1.54 o 
   3   0   4      231.40      259.21      6.63 o 
   4   0   4        0.04       -0.91      2.22 o 
   5   0   4      186.75      190.35      7.13 o 
   6   0   4       17.64       18.81      4.59 o 
   7   0   4       61.00       55.53      6.97 o 
   8   0   4      641.63      589.84     54.11 o 
   9   0   4       66.59       53.71      8.88 o 
 -10   1   4        0.10       -3.76      8.55 o 
  -9   1   4       80.97       84.47      9.92 o 
  -8   1   4       39.50       42.26      8.16 o 
  -7   1   4        9.62       15.97      4.26 o 
  -6   1   4        1.79        3.17      1.67 o 
  -5   1   4      289.55      306.90      6.42 o 
  -4   1   4      497.04      420.28      7.66 o 
  -3   1   4      368.19      350.17      6.10 o 
  -2   1   4     1217.94     1239.11     19.64 o 
  -1   1   4      862.68      885.86     18.47 o 
   0   1   4     4305.84     4578.20     74.48 o 
   1   1   4        3.83        9.25      1.60 o 
   2   1   4      152.44      167.74      4.85 o 
   3   1   4      171.46      175.68      6.05 o 
   4   1   4      240.12      269.00      7.38 o 
   5   1   4      158.46      171.99      8.46 o 
   6   1   4      305.08      329.29     11.96 o 
   7   1   4        0.64        6.80      9.98 o 
   8   1   4       27.02       39.99      7.48 o 
   9   1   4      131.66       99.93     24.26 o 
 -10   2   4        0.57       -1.03     13.60 o 
  -9   2   4        2.28       -4.49      8.43 o 
  -8   2   4      366.43      365.68     29.48 o 
  -7   2   4      731.38      772.48     33.82 o 
  -6   2   4        9.03        9.36      2.13 o 
  -5   2   4        0.74       -0.18      1.11 o 
  -4   2   4      370.92      286.00      5.30 o 
  -3   2   4     2376.66     2459.77     34.13 o 
  -2   2   4        8.49        1.91      1.31 o 
  -1   2   4     4075.03     4209.75     91.43 o 
   0   2   4     4714.48     4733.43     72.03 o 
   1   2   4      831.49      827.37     16.07 o 
   2   2   4       93.32       92.48      3.68 o 
   3   2   4      336.59      360.45      8.30 o 
   4   2   4       36.62       37.95      3.91 o 
   5   2   4        6.48        7.18      4.03 o 
   6   2   4      251.35      226.72     11.79 o 
   7   2   4      169.65      137.18     12.62 o 
   8   2   4      118.92      108.79     15.81 o 
   9   2   4       15.30       18.50      9.57 o 
 -10   3   4       39.46       48.05      9.01 o 
  -9   3   4      205.15      194.46     18.31 o 
  -8   3   4       20.16       20.91      5.98 o 
  -7   3   4      632.61      532.06     14.58 o 
  -6   3   4      162.78      158.72      6.18 o 
  -5   3   4      372.77      379.84      7.43 o 
  -4   3   4      874.80      943.53     14.29 o 
  -3   3   4      917.99      869.72     13.08 o 
  -2   3   4       25.34       26.50      1.56 o 
  -1   3   4      806.97      866.67     19.42 o 
   0   3   4      414.63      339.76     11.52 o 
   1   3   4      330.14      318.60      9.27 o 
   2   3   4       38.95       41.63      4.64 o 
   3   3   4      150.44      130.37      4.68 o 
   4   3   4      103.85       93.48      6.67 o 
   5   3   4       57.39       53.06      6.39 o 
   6   3   4       20.52        9.71      5.40 o 
   7   3   4        3.05        6.55      5.54 o 
   8   3   4        4.87       22.90      9.58 o 
 -10   4   4       42.30       34.64      8.51 o 
  -9   4   4       12.37       11.12      6.32 o 
  -8   4   4      128.44      128.51     11.33 o 
  -7   4   4      187.78      173.44      7.63 o 
  -6   4   4      444.82      388.22     11.46 o 
  -5   4   4      550.59      569.03      9.83 o 
  -4   4   4       23.25       33.42      1.77 o 
  -3   4   4        0.65        2.74      1.27 o 
  -2   4   4     1395.73     1405.09     24.45 o 
  -1   4   4      323.95      280.83      6.40 o 
   0   4   4      779.68      780.43     14.64 o 
   1   4   4       32.35       32.83      2.40 o 
   2   4   4       13.60       19.77      3.06 o 
   3   4   4        1.53       -2.63      2.78 o 
   4   4   4      847.56      817.29     22.57 o 
   5   4   4       93.52       91.72      9.01 o 
   6   4   4       16.90       35.39      9.77 o 
   7   4   4      284.77      365.83     28.15 o 
 -10   5   4       24.73       39.99     18.22 o 
  -9   5   4        0.38       -3.68      9.85 o 
  -8   5   4       14.94       19.49      4.51 o 
  -7   5   4      997.74      947.87     25.06 o 
  -6   5   4        6.83        5.32      3.13 o 
  -5   5   4      217.84      213.73      7.60 o 
  -4   5   4     1265.11     1156.46     19.47 o 
  -3   5   4      387.66      352.16      7.32 o 
  -2   5   4        8.75        7.93      1.40 o 
  -1   5   4        9.32       10.27      1.70 o 
   0   5   4      115.25      118.16      3.96 o 
   1   5   4       72.30       61.41      3.39 o 
   2   5   4      727.50      689.41     16.86 o 
   3   5   4      129.28      131.53      9.43 o 
   4   5   4        0.74        5.38      5.12 o 
   5   5   4        0.25        1.43      5.27 o 
   6   5   4      147.25      150.65     18.86 o 
   7   5   4        2.58        4.11      7.06 o 
 -10   6   4       15.58       -9.69     14.18 o 
  -9   6   4        2.94       12.87      5.59 o 
  -8   6   4      327.27      348.28     19.25 o 
  -7   6   4      996.25      987.83     31.32 o 
  -6   6   4      252.43      221.26     10.31 o 
  -5   6   4       34.98       26.28      3.38 o 
  -4   6   4        1.89        2.14      1.58 o 
  -3   6   4       47.50       38.88      2.52 o 
  -2   6   4      127.18      110.70      4.41 o 
  -1   6   4       50.06       50.78      3.81 o 
   0   6   4        0.26        1.55      1.35 o 
   1   6   4       49.06       47.43      4.87 o 
   2   6   4       29.60       28.20      5.27 o 
   3   6   4        5.78        1.41      5.06 o 
   4   6   4      683.12      662.89     36.43 o 
   5   6   4       18.44       15.85      7.51 o 
   6   6   4      130.40      157.55     19.75 o 
   7   6   4      102.55      149.06     20.26 o 
 -10   7   4      140.32      147.47     24.58 o 
  -9   7   4      255.75      252.53     35.10 o 
  -8   7   4      314.80      325.86     18.66 o 
  -7   7   4       36.15       37.49      6.80 o 
  -6   7   4       87.26      103.60      8.48 o 
  -5   7   4     1042.93      869.51     27.96 o 
  -4   7   4       24.87       20.49      2.59 o 
  -3   7   4       40.10       42.12      3.38 o 
  -2   7   4        0.66        0.08      0.93 o 
  -1   7   4       64.04       62.76      3.85 o 
   0   7   4       34.03       32.78      7.91 o 
   1   7   4        0.16        3.08      2.52 o 
   2   7   4      107.35      123.73     17.12 o 
   3   7   4        6.16        3.01      4.48 o 
   4   7   4      443.51      432.68     27.46 o 
   5   7   4       32.16       28.00      8.82 o 
   6   7   4        2.73        3.38      7.00 o 
  -9   8   4       91.41       59.27     12.35 o 
  -8   8   4      209.89      218.22     19.43 o 
  -7   8   4      334.53      303.01     22.04 o 
  -6   8   4      555.57      509.35     25.22 o 
  -5   8   4      103.10       94.33      7.95 o 
  -4   8   4       13.91       20.54      5.07 o 
  -3   8   4      686.18      603.06     13.94 o 
  -2   8   4      410.79      384.39     13.07 o 
  -1   8   4        1.61        7.05      2.88 o 
   0   8   4       68.52       53.08      5.88 o 
   1   8   4      222.94      210.37     16.73 o 
   2   8   4       31.02       47.45      7.52 o 
   3   8   4       91.31      135.16     24.80 o 
   4   8   4       60.85       61.25     11.18 o 
   5   8   4        1.86       -0.64      6.11 o 
   6   8   4        9.76       14.61      7.86 o 
 -10   9   4       14.36       31.43     10.46 o 
  -9   9   4      200.50      201.65     22.67 o 
  -8   9   4      172.96      190.90     18.24 o 
  -7   9   4       74.14       67.92     11.82 o 
  -6   9   4      438.23      429.29     26.56 o 
  -5   9   4      419.40      401.24     33.48 o 
  -4   9   4       23.23       28.10      4.58 o 
  -3   9   4      293.45      330.40     20.11 o 
  -2   9   4      686.54      638.41     20.94 o 
  -1   9   4        3.08        9.07      3.30 o 
   0   9   4      444.22      444.71     16.83 o 
   1   9   4      159.07      178.42     24.00 o 
   2   9   4       30.53       36.97      8.13 o 
   3   9   4       96.74       93.96     13.06 o 
   4   9   4       16.21       16.27      7.13 o 
   5   9   4        1.65       -0.41      5.10 o 
  -9  10   4        0.03        1.39      5.34 o 
  -8  10   4        0.00       -0.33      4.05 o 
  -7  10   4        7.76        7.27      5.93 o 
  -6  10   4       13.80       13.33      5.68 o 
  -5  10   4       22.40       24.28      5.26 o 
  -4  10   4        6.85        0.42      2.61 o 
  -3  10   4        0.35        1.98      2.92 o 
  -2  10   4        6.91        6.27      4.63 o 
  -1  10   4      217.05      208.07     14.34 o 
   0  10   4        0.01        4.60      5.22 o 
   1  10   4       17.23       16.34      8.39 o 
   2  10   4      104.30      107.80     10.76 o 
   3  10   4       25.51       24.79      7.16 o 
   4  10   4       15.80       14.71      7.04 o 
  -9  11   4        0.19        1.16      5.77 o 
  -8  11   4       27.95       39.41      9.98 o 
  -7  11   4       42.75       49.04     10.30 o 
  -6  11   4       34.81       46.93      9.36 o 
  -5  11   4        2.64        1.16      3.93 o 
  -4  11   4       53.94       52.45     14.33 o 
  -3  11   4      233.86      245.34     13.87 o 
  -2  11   4       24.30       26.58     13.00 o 
  -1  11   4       10.72        1.60      4.01 o 
   0  11   4      182.53      212.57     13.41 o 
   1  11   4        7.78        2.89      8.19 o 
   2  11   4       20.21       22.84     14.77 o 
   3  11   4        5.75       11.98      5.76 o 
  -8  12   4        6.17       12.62      5.57 o 
  -7  12   4        0.11        6.26      5.76 o 
  -6  12   4       33.94       81.21     12.63 o 
  -5  12   4       13.49       18.70      6.25 o 
  -4  12   4       11.25        6.50      3.00 o 
  -3  12   4      349.01      494.32     22.49 o 
  -2  12   4       15.97        1.53      9.70 o 
  -1  12   4        0.04        1.60      3.79 o 
   0  12   4      114.54      139.86     12.26 o 
   1  12   4       12.04       12.09      4.58 o 
   2  12   4       15.67       17.10      5.47 o 
  -7  13   4      125.71      215.61     18.54 o 
  -6  13   4        4.88        8.23      5.14 o 
  -5  13   4        9.39       -2.70      1.42 o 
  -4  13   4        5.18       18.29      5.50 o 
  -3  13   4        9.34       13.64      5.08 o 
  -2  13   4       72.10      163.85     11.94 o 
  -1  13   4       52.31       73.20      9.06 o 
   0  13   4        0.03       -3.69      3.64 o 
  -5  14   4        7.08       15.03      4.79 o 
  -4  14   4        3.23       17.61      6.35 o 
  -3  14   4       11.85       11.85      5.13 o 
  -2  14   4       10.21       10.47      5.10 o 
   4 -14   5        2.64       -0.90      3.24 o 
   3 -13   5        1.91        7.73      3.53 o 
   4 -13   5        0.01       -0.68      2.94 o 
   5 -13   5        0.00        3.26      3.21 o 
   6 -13   5       52.81       61.46      9.76 o 
  -3 -12   5        6.57       13.43      5.37 o 
  -2 -12   5       18.21       31.36      5.41 o 
   3 -12   5        5.72        8.13      3.42 o 
   4 -12   5       56.25       53.89      7.67 o 
   5 -12   5        0.12        6.29      4.09 o 
   7 -12   5       47.16       45.79      9.79 o 
  -4 -11   5       15.10       31.15      7.01 o 
  -3 -11   5        0.00       -0.32      4.69 o 
  -2 -11   5       16.11       16.32      4.52 o 
   1 -11   5       42.13       30.43      8.85 o 
   3 -11   5        2.81        0.35      3.30 o 
   4 -11   5        8.98       10.52      4.11 o 
   5 -11   5       36.77       63.67      8.88 o 
   6 -11   5        0.15       -2.36      3.10 o 
   7 -11   5        8.16        4.11      3.70 o 
   8 -11   5        6.14        5.89      5.34 o 
  -5 -10   5        9.09       -0.31      1.83 o 
  -4 -10   5       25.61       35.49      7.51 o 
  -3 -10   5        2.85        4.73      4.21 o 
  -2 -10   5       12.80       18.52      4.50 o 
   0 -10   5      393.49      382.16     20.56 o 
   1 -10   5       13.25        9.59      5.16 o 
   2 -10   5      156.44      135.73     19.21 o 
   3 -10   5        0.20       -4.81      3.43 o 
   4 -10   5        7.05       10.75      4.72 o 
   5 -10   5        5.08        1.81      1.96 o 
   6 -10   5      186.00      177.05     15.15 o 
   7 -10   5        8.14        8.91      5.29 o 
   8 -10   5        0.73       -0.51      4.69 o 
  -6  -9   5       17.08       20.66      7.35 o 
  -5  -9   5      122.16      116.29     13.01 o 
  -4  -9   5      160.35      163.65     13.12 o 
  -3  -9   5       90.95       97.28     10.03 o 
  -2  -9   5      310.44      297.07     16.08 o 
  -1  -9   5      264.52      240.99     15.05 o 
   0  -9   5      356.66      369.86     13.25 o 
   1  -9   5        0.49        1.58      2.79 o 
   2  -9   5       49.19       54.12      3.93 o 
   3  -9   5       71.99       79.62     14.94 o 
   4  -9   5      138.24      154.41     25.31 o 
   5  -9   5       40.62       42.04      8.19 o 
   6  -9   5      152.29      151.07     16.85 o 
   7  -9   5        3.70       -1.51      4.71 o 
   8  -9   5      138.54      178.11     20.97 o 
   9  -9   5        0.05       11.70      6.78 o 
  -7  -8   5        6.37       17.73      6.68 o 
  -6  -8   5       76.62      101.20     13.63 o 
  -5  -8   5        3.42        1.64      4.60 o 
  -4  -8   5      832.77      803.39     39.22 o 
  -3  -8   5      685.77      625.48     30.50 o 
  -2  -8   5       44.42       50.31      5.46 o 
  -1  -8   5       14.55       11.82      3.48 o 
   0  -8   5       89.60      109.47      7.23 o 
   1  -8   5      146.09      115.13      6.69 o 
   2  -8   5        7.57        8.02      2.52 o 
   3  -8   5        0.68        0.80      1.73 o 
   4  -8   5       42.20       40.35      8.96 o 
   5  -8   5      186.29      171.65     11.45 o 
   6  -8   5      433.24      360.42     23.55 o 
   7  -8   5      162.85      159.06     18.70 o 
   8  -8   5        0.88       -8.31      4.95 o 
   9  -8   5       91.45       97.88     16.62 o 
  -7  -7   5      363.64      483.30     31.51 o 
  -6  -7   5       26.96       25.86      7.82 o 
  -5  -7   5      214.01      214.58     16.68 o 
  -4  -7   5       51.46       -1.42      1.62 o 
  -3  -7   5      313.19      284.95     13.82 o 
  -2  -7   5      157.33      146.50      5.00 o 
  -1  -7   5      381.58      321.26     11.22 o 
   0  -7   5       11.97        7.33      3.15 o 
   1  -7   5       25.30       23.32      3.33 o 
   2  -7   5       90.27       84.93      4.30 o 
   3  -7   5        2.11        4.39      2.28 o 
   4  -7   5        3.81        3.04      3.68 o 
   5  -7   5        8.64       12.48      6.62 o 
   6  -7   5      246.36      248.28     17.08 o 
   7  -7   5       26.61       37.34      9.60 o 
   8  -7   5        0.00       -7.82      3.99 o 
   9  -7   5       40.53       50.98     12.79 o 
  -8  -6   5       43.01       38.83     10.22 o 
  -7  -6   5      128.06      137.27     16.96 o 
  -6  -6   5       36.57       42.70      9.56 o 
  -5  -6   5        2.44       -4.68      4.01 o 
  -4  -6   5       40.48       33.67      7.21 o 
  -3  -6   5       15.08       18.16      2.46 o 
  -2  -6   5      376.75      343.23      8.81 o 
  -1  -6   5      152.84      152.97      5.35 o 
   0  -6   5       34.59       30.76      3.46 o 
   1  -6   5      473.05      451.17      9.63 o 
   2  -6   5       10.42       16.47      2.18 o 
   3  -6   5        9.45        8.17      3.89 o 
   4  -6   5       13.76       17.49      4.45 o 
   5  -6   5       54.28       50.96      7.22 o 
   6  -6   5       10.23        8.35      4.39 o 
   7  -6   5        0.80        0.58      3.76 o 
   8  -6   5       78.92       83.58     11.06 o 
   9  -6   5        5.59       -6.88     12.86 o 
  -8  -5   5        2.17       14.80      7.63 o 
  -7  -5   5       66.52       96.39     14.75 o 
  -6  -5   5       14.87       12.96      7.03 o 
  -5  -5   5        7.91        7.98      5.78 o 
  -4  -5   5      497.78      487.53     17.29 o 
  -3  -5   5        0.00        0.16      1.24 o 
  -2  -5   5       17.07       14.71      1.96 o 
  -1  -5   5      360.63      346.60     11.10 o 
   0  -5   5      212.30      236.83      7.29 o 
   1  -5   5       36.85       35.92      2.46 o 
   2  -5   5       88.09       88.17      4.02 o 
   3  -5   5      305.78      329.20      8.33 o 
   4  -5   5      212.49      213.85      8.02 o 
   5  -5   5       59.77       70.45      5.39 o 
   6  -5   5      402.39      377.13     15.66 o 
   7  -5   5        0.94        5.97      3.96 o 
   8  -5   5       22.24       20.07      8.45 o 
   9  -5   5      107.10       74.43     17.97 o 
  -9  -4   5        1.26        4.31      7.40 o 
  -8  -4   5        1.48        4.72      6.75 o 
  -7  -4   5       19.45        5.40      5.89 o 
  -6  -4   5       15.00       20.93      7.55 o 
  -5  -4   5       56.76       46.60      7.25 o 
  -4  -4   5      318.90      324.92     12.89 o 
  -3  -4   5      151.62      150.20      5.53 o 
  -2  -4   5      611.49      553.76     12.20 o 
  -1  -4   5      406.41      418.96      8.86 o 
   0  -4   5      289.04      294.68      7.40 o 
   1  -4   5      229.73      216.45      6.11 o 
   2  -4   5        2.36        4.05      1.64 o 
   3  -4   5      996.27     1060.33     22.55 o 
   4  -4   5     1453.45     1527.78     35.57 o 
   5  -4   5        0.13        2.87      3.01 o 
   6  -4   5      426.02      447.52     14.34 o 
   7  -4   5       39.32       51.25      5.62 o 
   8  -4   5       19.42       16.87      6.84 o 
   9  -4   5        0.20       -4.06     14.75 o 
  -9  -3   5        0.03        8.62      8.11 o 
  -8  -3   5       41.25       43.33     10.74 o 
  -7  -3   5       34.43       37.86      9.76 o 
  -6  -3   5      160.34      155.35     12.22 o 
  -5  -3   5      261.06      226.09      8.79 o 
  -4  -3   5      752.63      659.29     17.48 o 
  -3  -3   5      950.27      865.13     17.18 o 
  -2  -3   5        4.09        1.16      1.28 o 
  -1  -3   5      478.33      523.89     11.28 o 
   0  -3   5     1718.66     1960.91     37.70 o 
   1  -3   5      197.51      250.94      7.96 o 
   2  -3   5      296.68      305.27      8.09 o 
   3  -3   5      364.16      373.35      9.73 o 
   4  -3   5       56.01       52.77      3.35 o 
   5  -3   5       61.73       58.44      4.75 o 
   6  -3   5        7.65       10.25      3.44 o 
   7  -3   5       29.28       31.36      4.79 o 
   8  -3   5       37.11       55.01      9.00 o 
   9  -3   5        0.37      -13.08      6.54 o 
  -9  -2   5        5.11       13.92      6.38 o 
  -8  -2   5       36.30       36.12      6.75 o 
  -7  -2   5      455.35      390.29     21.05 o 
  -6  -2   5      324.74      337.24     15.89 o 
  -5  -2   5       78.15       77.25      4.41 o 
  -4  -2   5      133.17      137.60      5.45 o 
  -3  -2   5        5.11        6.38      1.60 o 
  -2  -2   5     3007.65     3075.97     59.13 o 
  -1  -2   5       65.26       64.43      3.11 o 
   0  -2   5      841.49     1052.42     21.30 o 
   1  -2   5      285.65      321.42      7.65 o 
   2  -2   5      424.08      470.01      8.64 o 
   3  -2   5      100.19      125.28      4.34 o 
   4  -2   5        5.47        0.18      2.22 o 
   5  -2   5        1.14       -1.15      3.39 o 
   6  -2   5      576.39      558.73     15.17 o 
   7  -2   5       37.36       37.11      7.62 o 
   8  -2   5       38.67       38.68      7.83 o 
   9  -2   5       10.29        2.84      6.59 o 
 -10  -1   5        5.76        7.49      8.34 o 
  -9  -1   5        0.85       -4.07      5.67 o 
  -8  -1   5       15.81       17.37      4.47 o 
  -7  -1   5        7.49        1.95      4.47 o 
  -6  -1   5       45.55       48.74      6.24 o 
  -5  -1   5      119.39      136.24      5.54 o 
  -4  -1   5        3.91        9.76      1.45 o 
  -3  -1   5     6600.96     6153.74    106.80 o 
  -2  -1   5      582.20      498.87      9.94 o 
  -1  -1   5      112.40      106.34      4.06 o 
   0  -1   5     5622.75     7372.31    111.44 o 
   1  -1   5        7.50       14.62      1.99 o 
   2  -1   5      535.96      617.00     11.86 o 
   3  -1   5      110.22      151.94      5.04 o 
   4  -1   5      478.34      469.60     11.20 o 
   5  -1   5       53.68       56.60      4.37 o 
   6  -1   5        2.58       12.35      5.25 o 
   7  -1   5      168.03      168.99     13.03 o 
   8  -1   5       33.42       36.99     10.34 o 
   9  -1   5        0.00       -2.91     10.30 o 
 -10   0   5        3.45       -0.24      9.43 o 
  -9   0   5        0.06        3.47      5.39 o 
  -8   0   5        0.27        1.87      3.80 o 
  -7   0   5        3.29        3.79      4.65 o 
  -6   0   5        3.95        3.37      2.13 o 
  -5   0   5      519.32      459.55      9.76 o 
  -4   0   5       39.06       32.64      2.10 o 
  -3   0   5      405.68      390.37      7.77 o 
  -2   0   5      255.92      256.61      6.02 o 
  -1   0   5        2.05        6.87      1.58 o 
   0   0   5       10.60        6.58      1.61 o 
   1   0   5     1383.90     1742.19     29.61 o 
   2   0   5      443.60      550.24     11.28 o 
   3   0   5       13.18       13.64      2.26 o 
   4   0   5      183.24      187.26      6.25 o 
   5   0   5      146.66      147.45      6.73 o 
   6   0   5        6.44        2.19      5.82 o 
   7   0   5       23.38       22.29      5.98 o 
   8   0   5       27.32       25.80      9.34 o 
   9   0   5       96.55       85.57     10.35 o 
 -10   1   5        0.09       -0.47      6.06 o 
  -9   1   5       10.75       11.74      6.39 o 
  -8   1   5       21.65       13.19      6.23 o 
  -7   1   5      100.71      102.52      6.85 o 
  -6   1   5      234.44      243.13      8.14 o 
  -5   1   5        2.77        5.60      1.38 o 
  -4   1   5      746.59      719.46     12.14 o 
  -3   1   5      532.62      527.88      9.60 o 
  -2   1   5      732.12      724.73     12.41 o 
  -1   1   5     1184.03     1287.38     34.94 o 
   0   1   5     6253.32     7325.57    118.78 o 
   1   1   5       10.92       13.34      2.34 o 
   2   1   5       57.83       37.45      2.72 o 
   3   1   5      320.37      332.08      8.25 o 
   4   1   5       50.14       53.36      4.10 o 
   5   1   5        7.69        6.89      3.95 o 
   6   1   5       93.03       88.80      6.77 o 
   7   1   5      284.18      240.25     20.24 o 
   8   1   5       49.72       44.66      7.80 o 
   9   1   5        7.83        6.77      6.64 o 
 -10   2   5        1.83      -11.88     11.63 o 
  -9   2   5       14.57       23.34      8.33 o 
  -8   2   5      169.48      178.64     17.31 o 
  -7   2   5      290.09      282.07     21.79 o 
  -6   2   5      168.24      164.69      4.92 o 
  -5   2   5      894.15      926.38     14.63 o 
  -4   2   5      396.56      397.38      7.16 o 
  -3   2   5       10.43       24.15      1.86 o 
  -2   2   5     1619.56     1510.70     25.82 o 
  -1   2   5      705.01      780.53     15.38 o 
   0   2   5     1027.15     1165.15     20.40 o 
   1   2   5      373.34      365.35      9.23 o 
   2   2   5      669.14      681.76     13.21 o 
   3   2   5      106.45      103.31      5.24 o 
   4   2   5      134.19      152.64      6.94 o 
   5   2   5       99.31      107.46      6.99 o 
   6   2   5       33.89       29.41      5.12 o 
   7   2   5       53.03       49.90      7.09 o 
   8   2   5      260.98      204.93     20.07 o 
 -10   3   5       52.10       56.30      9.19 o 
  -9   3   5        7.13       -4.54      5.46 o 
  -8   3   5      142.94      145.04     16.92 o 
  -7   3   5        7.15       11.62      3.36 o 
  -6   3   5      293.19      281.79      6.56 o 
  -5   3   5     1180.07     1025.30     16.02 o 
  -4   3   5      490.00      454.25      7.98 o 
  -3   3   5     1434.71     1505.79     23.03 o 
  -2   3   5     1386.41     1476.84     24.07 o 
  -1   3   5      370.84      317.04      6.32 o 
   0   3   5      397.07      421.16      8.19 o 
   1   3   5       42.98       55.30      2.51 o 
   2   3   5       55.75       51.18      2.67 o 
   3   3   5       27.87       34.08      2.88 o 
   4   3   5      175.62      161.01      6.98 o 
   5   3   5       76.29       72.14      7.37 o 
   6   3   5       23.65       24.70      6.50 o 
   7   3   5      124.04      133.05     12.74 o 
   8   3   5        0.01       -2.60      7.61 o 
 -10   4   5       25.99       29.38      8.13 o 
  -9   4   5       41.29       35.91      7.59 o 
  -8   4   5       23.37       24.24      5.99 o 
  -7   4   5     1102.28     1108.99     25.16 o 
  -6   4   5       47.60       53.88      3.77 o 
  -5   4   5      190.31      188.91      4.95 o 
  -4   4   5        0.44       -0.08      1.28 o 
  -3   4   5      804.12      900.16     15.23 o 
  -2   4   5        4.36        2.21      1.83 o 
  -1   4   5      557.91      558.33     12.37 o 
   0   4   5      831.61      763.01     23.12 o 
   1   4   5      322.13      290.11      8.82 o 
   2   4   5     1351.87     1318.10     32.07 o 
   3   4   5        0.24       -0.16      2.86 o 
   4   4   5       28.79       30.28      4.91 o 
   5   4   5        1.26        3.87      5.26 o 
   6   4   5       18.90       20.23     10.43 o 
   7   4   5       29.33       51.42     16.26 o 
 -10   5   5       21.57       29.80      7.94 o 
  -9   5   5      119.57      127.73     11.93 o 
  -8   5   5        1.65        3.76      3.86 o 
  -7   5   5      363.58      321.93     12.06 o 
  -6   5   5        0.32       -2.49      2.89 o 
  -5   5   5      795.99      726.58     13.08 o 
  -4   5   5       48.20       43.25      3.15 o 
  -3   5   5      679.00      709.59     14.84 o 
  -2   5   5      200.26      157.31      4.89 o 
  -1   5   5       20.28       20.78      2.08 o 
   0   5   5      162.93      157.24      4.94 o 
   1   5   5      311.12      332.35     12.19 o 
   2   5   5        1.33        1.04      2.67 o 
   3   5   5        0.53       -1.57      4.02 o 
   4   5   5      522.11      527.03     24.26 o 
   5   5   5       19.75       15.38      7.67 o 
   6   5   5        2.94        4.72      7.02 o 
   7   5   5       25.46       32.61     10.87 o 
 -10   6   5        1.13        3.05      7.14 o 
  -9   6   5        8.97       17.83      5.97 o 
  -8   6   5       10.83       19.20      6.66 o 
  -7   6   5       47.49       58.40      7.17 o 
  -6   6   5      302.82      264.90     12.92 o 
  -5   6   5      844.28      839.81     22.25 o 
  -4   6   5        0.05       -0.58      1.85 o 
  -3   6   5       21.24       17.57      1.99 o 
  -2   6   5       96.41       77.83      3.66 o 
  -1   6   5      252.68      252.93      7.06 o 
   0   6   5        6.95        5.84      2.94 o 
   1   6   5       29.06       29.15      3.90 o 
   2   6   5        1.36       -0.22      3.85 o 
   3   6   5       22.31       44.21     14.09 o 
   4   6   5        0.60       -0.71      4.55 o 
   5   6   5        8.24        6.28      6.89 o 
   6   6   5        5.26        0.33      6.61 o 
   7   6   5       54.32       81.11     15.94 o 
 -10   7   5      257.68      373.39     35.46 o 
  -9   7   5       29.53       26.72      7.75 o 
  -8   7   5      208.07      225.47     15.59 o 
  -7   7   5      262.66      279.21     24.43 o 
  -6   7   5      770.36      794.26     31.49 o 
  -5   7   5       15.29        6.78      4.29 o 
  -4   7   5      496.31      459.76     13.96 o 
  -3   7   5      384.15      311.84      9.54 o 
  -2   7   5       24.77       21.32      3.83 o 
  -1   7   5       42.04       43.61      4.51 o 
   0   7   5       59.74       57.39      6.06 o 
   1   7   5       14.14       11.05      4.07 o 
   2   7   5       41.59       41.00      7.13 o 
   3   7   5      326.34      326.53     37.61 o 
   4   7   5      221.17      197.05     15.04 o 
   5   7   5       43.89       54.21     11.07 o 
   6   7   5        7.30       22.63      9.03 o 
 -10   8   5       15.08       17.12     16.68 o 
  -9   8   5       41.03       28.65      9.56 o 
  -8   8   5      556.35      570.04     35.23 o 
  -7   8   5      161.40      143.08     16.79 o 
  -6   8   5      329.05      354.01     18.33 o 
  -5   8   5      823.24      807.72     31.66 o 
  -4   8   5     2221.34     2105.40     70.28 o 
  -3   8   5     1095.47     1001.72     30.30 o 
  -2   8   5      147.13      132.33      7.10 o 
  -1   8   5     1000.56      880.69     61.10 o 
   0   8   5       81.92       81.71      7.34 o 
   1   8   5       58.89       49.66      6.36 o 
   2   8   5       66.44       50.01      7.06 o 
   3   8   5        4.26        2.05      4.43 o 
   4   8   5      219.93      240.12     20.07 o 
   5   8   5       10.36       12.95      8.21 o 
   6   8   5        9.48       16.59      8.47 o 
  -9   9   5        6.09        9.63      7.52 o 
  -8   9   5       13.68       22.71      8.28 o 
  -7   9   5      296.12      304.38     22.55 o 
  -6   9   5      419.06      424.69     26.63 o 
  -5   9   5        1.04        3.79      3.70 o 
  -4   9   5       14.90       23.96      5.60 o 
  -3   9   5      414.47      387.17     18.42 o 
  -2   9   5      363.52      395.86     21.13 o 
  -1   9   5      344.60      404.54     21.99 o 
   0   9   5      383.91      390.95     22.34 o 
   1   9   5      142.21      139.84     10.95 o 
   2   9   5      176.27      202.53     22.41 o 
   3   9   5        2.91        6.16      4.96 o 
   4   9   5       83.95       87.20     13.87 o 
   5   9   5       21.22       18.00      8.28 o 
  -9  10   5        0.08        1.48      5.81 o 
  -8  10   5       18.99       14.76      7.72 o 
  -7  10   5       88.73      122.13     15.86 o 
  -6  10   5        4.66       -1.39      4.26 o 
  -5  10   5       22.38       40.38      7.07 o 
  -4  10   5       12.39       16.00      5.00 o 
  -2  10   5       28.58       26.48      6.19 o 
  -1  10   5        5.82       11.38      4.63 o 
   0  10   5       68.08       53.67      7.57 o 
   1  10   5      159.50      163.95     12.06 o 
   2  10   5       15.72       24.12     10.75 o 
   3  10   5        0.01       -4.25      4.14 o 
   4  10   5       20.46       13.31      6.56 o 
  -8  11   5       39.66       46.70     10.86 o 
  -7  11   5       14.31       10.22      6.60 o 
  -6  11   5        2.77        6.13      4.45 o 
  -5  11   5      330.87      393.23     25.06 o 
  -4  11   5       15.87       21.14      5.44 o 
  -3  11   5      232.14      214.49     32.66 o 
  -2  11   5       31.00       35.09      5.84 o 
  -1  11   5      135.04      137.18     10.60 o 
   0  11   5        0.63        5.17      3.46 o 
   1  11   5       44.56       54.58     17.16 o 
   2  11   5        4.06        7.79      5.07 o 
   3  11   5        3.79        2.01      5.28 o 
  -8  12   5       91.76      131.79     18.18 o 
  -7  12   5       29.93       34.54      9.11 o 
  -6  12   5        3.86        0.45      4.27 o 
  -5  12   5       56.37       68.50     10.47 o 
  -4  12   5        8.87        7.77     12.05 o 
  -3  12   5        0.10        7.62      3.19 o 
  -2  12   5        0.00       -4.12      3.56 o 
  -1  12   5      148.58      214.79     13.90 o 
   0  12   5        0.68        5.21      3.74 o 
   1  12   5        6.34       24.46     14.71 o 
   2  12   5       16.23       27.70      6.65 o 
  -6  13   5      318.40      439.38     28.46 o 
  -5  13   5       39.13       65.75     10.23 o 
  -4  13   5        6.32       10.76      4.45 o 
  -3  13   5       10.92       42.50     18.86 o 
  -2  13   5       46.28       73.87      9.53 o 
  -1  13   5        0.25        5.08      4.82 o 
   0  13   5        3.73       26.49     11.25 o 
  -4  14   5        9.43       27.48      6.15 o 
  -3  14   5       10.09       18.06      6.27 o 
   3 -13   6        5.30       15.78      4.41 o 
   4 -13   6       23.74       32.51      7.04 o 
   5 -13   6       37.31       52.46      8.39 o 
  -3 -12   6        4.86        2.27      4.63 o 
  -2 -12   6        0.98        5.36      3.79 o 
   3 -12   6      231.51      238.77     14.61 o 
   4 -12   6       22.34       21.42      5.74 o 
   5 -12   6       76.59       95.55     11.51 o 
   6 -12   6        1.35        2.12      3.61 o 
   7 -12   6        0.00       -0.24      2.85 o 
  -4 -11   6        7.89        6.32      4.56 o 
  -3 -11   6       72.47       97.55     11.00 o 
  -2 -11   6        3.58        3.00      3.55 o 
   1 -11   6        1.18        1.72      4.10 o 
   3 -11   6      137.39      153.03     11.34 o 
   4 -11   6        0.33        1.15      3.45 o 
   5 -11   6       12.06       16.58      4.60 o 
   6 -11   6        6.31        4.70      4.68 o 
   7 -11   6        3.04       11.87      5.85 o 
  -5 -10   6        4.62        8.72      4.57 o 
  -4 -10   6        2.08        5.79      4.48 o 
  -3 -10   6        6.54        7.79      4.56 o 
  -2 -10   6        1.52        0.73      3.27 o 
   0 -10   6        2.50       11.19      5.91 o 
   1 -10   6      135.00      137.41     23.46 o 
   2 -10   6       42.58       44.54      5.01 o 
   3 -10   6       92.41       79.46      8.86 o 
   4 -10   6       19.01       23.70      5.75 o 
   5 -10   6        9.50       13.66      4.51 o 
   6 -10   6       17.63       11.68      5.55 o 
   7 -10   6       46.11       53.83     11.00 o 
   8 -10   6       41.60       38.90     10.13 o 
  -6  -9   6        9.47        4.48      5.05 o 
  -5  -9   6        5.56        1.59      3.33 o 
  -4  -9   6       41.02       34.97      6.82 o 
  -3  -9   6      174.60      160.68     12.02 o 
  -2  -9   6      154.47      149.10     10.67 o 
  -1  -9   6      235.66      235.65     20.98 o 
   0  -9   6      812.08      764.81     22.02 o 
   1  -9   6      288.61      281.73     15.02 o 
   2  -9   6      163.05      178.36      7.57 o 
   3  -9   6      374.68      352.65     16.25 o 
   4  -9   6      167.64      173.39     12.83 o 
   5  -9   6       14.68       18.62      6.08 o 
   6  -9   6      282.14      248.18     18.96 o 
   7  -9   6        9.57        7.62      6.03 o 
   8  -9   6       79.78       85.42     14.28 o 
  -7  -8   6      249.26      284.30     21.99 o 
  -6  -8   6       20.09       26.89      7.21 o 
  -5  -8   6      188.85      194.28     15.90 o 
  -4  -8   6      182.82      178.95     13.57 o 
  -3  -8   6        2.14        3.55      3.86 o 
  -2  -8   6      355.18      323.18     17.01 o 
  -1  -8   6     1000.79      921.40     25.00 o 
   0  -8   6      378.87      371.92     12.56 o 
   1  -8   6        6.41       10.45      4.32 o 
   2  -8   6      505.51      497.46     15.01 o 
   3  -8   6      334.65      287.54     10.22 o 
   4  -8   6       16.37       21.56      4.23 o 
   5  -8   6        9.57        9.72      3.37 o 
   6  -8   6       53.37       39.43      8.99 o 
   7  -8   6       40.82       43.02      9.54 o 
   8  -8   6       62.33       66.15     13.18 o 
   9  -8   6        0.86        6.31      7.06 o 
  -7  -7   6      249.04      299.65     22.92 o 
  -6  -7   6      256.39      237.19     18.86 o 
  -5  -7   6       12.50       25.26      7.02 o 
  -3  -7   6     1260.57     1188.22     52.77 o 
  -2  -7   6      637.76      543.16     14.64 o 
  -1  -7   6       90.44       77.94      4.84 o 
   0  -7   6      376.42      334.50     13.15 o 
   1  -7   6     1277.04     1202.22     22.79 o 
   2  -7   6       34.98       32.99      2.83 o 
   3  -7   6       38.23       36.85      4.28 o 
   4  -7   6        0.57        0.79      2.80 o 
   5  -7   6        0.36        4.21      3.03 o 
   6  -7   6       30.32       13.19      4.53 o 
   7  -7   6        0.49        4.38      5.76 o 
   8  -7   6       84.41       86.12     14.29 o 
   9  -7   6       31.22       28.74     10.88 o 
  -8  -6   6        2.03       -1.11      6.12 o 
  -7  -6   6      522.98      620.51     36.54 o 
  -6  -6   6       48.60       59.50     10.73 o 
  -5  -6   6      145.66      163.35     14.38 o 
  -4  -6   6        0.02        3.07      4.50 o 
  -3  -6   6       27.88       22.41      4.27 o 
  -2  -6   6      143.09      111.89      4.57 o 
  -1  -6   6       30.56       42.26      3.45 o 
   0  -6   6      112.16      104.88      3.85 o 
   1  -6   6      171.37      175.80      5.66 o 
   2  -6   6       55.93       48.63      3.51 o 
   3  -6   6      324.75      342.96     10.94 o 
   4  -6   6        0.77        4.31      2.70 o 
   5  -6   6       33.82       32.26      6.09 o 
   6  -6   6      391.12      369.58     24.99 o 
   7  -6   6        8.62       12.66      7.04 o 
   8  -6   6        0.81       -0.02      5.68 o 
   9  -6   6       66.47       63.69     18.10 o 
  -8  -5   6       13.07        7.44      6.70 o 
  -7  -5   6       20.16       21.46      8.42 o 
  -6  -5   6       44.82       34.56      8.79 o 
  -5  -5   6        3.53       -3.17      4.58 o 
  -4  -5   6      100.83      104.36      7.76 o 
  -3  -5   6        3.69        1.92      1.89 o 
  -2  -5   6      178.59      178.55      6.52 o 
  -1  -5   6      151.89      152.32      5.25 o 
   0  -5   6      118.49       94.44      3.89 o 
   1  -5   6      287.08      270.83      7.36 o 
   2  -5   6        0.20        1.31      1.05 o 
   3  -5   6     1327.17     1325.08     25.01 o 
   4  -5   6       40.23       35.05      4.18 o 
   5  -5   6       12.52       10.18      5.07 o 
   6  -5   6      202.17      194.90     11.06 o 
   7  -5   6      137.42      132.19     10.76 o 
   8  -5   6       63.39       57.05      9.82 o 
   9  -5   6        0.18      -15.72     12.03 o 
  -9  -4   6       19.20       24.50      9.93 o 
  -8  -4   6       52.16       57.49     12.27 o 
  -7  -4   6       16.36       38.27      9.12 o 
  -6  -4   6       28.45       34.73      8.17 o 
  -5  -4   6       10.15        9.03      3.44 o 
  -4  -4   6       14.08        9.72      6.15 o 
  -3  -4   6       68.00       63.28      4.39 o 
  -2  -4   6      811.23      825.50     20.02 o 
  -1  -4   6     2560.04     2808.76     53.55 o 
   0  -4   6      326.76      300.73      7.67 o 
   1  -4   6       52.05       51.17      4.89 o 
   2  -4   6      408.12      417.64      9.49 o 
   3  -4   6        6.21        4.02      2.55 o 
   4  -4   6       34.23       42.89      4.60 o 
   5  -4   6       70.54       88.60      6.48 o 
   6  -4   6       57.62       50.06      6.44 o 
   7  -4   6       83.69       76.39      6.64 o 
   8  -4   6       39.79       34.74      7.69 o 
   9  -4   6        2.47        2.27      6.98 o 
  -9  -3   6       24.24       17.41      8.51 o 
  -8  -3   6        0.05       -0.43      6.06 o 
  -7  -3   6       75.77      104.43     14.74 o 
  -6  -3   6      204.29      227.59     13.72 o 
  -5  -3   6      234.02      216.87      8.66 o 
  -4  -3   6       91.93      100.62      5.66 o 
  -3  -3   6     2634.62     2319.39     42.34 o 
  -2  -3   6      630.97      582.05     19.87 o 
  -1  -3   6      347.56      350.77      9.63 o 
   0  -3   6      159.38      251.94      9.21 o 
   1  -3   6      574.55      708.48     14.32 o 
   2  -3   6        3.92        3.11      2.07 o 
   3  -3   6      135.30      165.67      5.55 o 
   4  -3   6      487.90      525.57     15.32 o 
   5  -3   6       21.27       27.53      4.13 o 
   6  -3   6       15.65       18.17      4.99 o 
   7  -3   6       79.98       77.26      7.62 o 
   8  -3   6       63.80       68.72      9.58 o 
   9  -3   6        1.82       -3.07      6.72 o 
  -9  -2   6      165.79      173.28     13.57 o 
  -8  -2   6        4.41       17.95      5.27 o 
  -7  -2   6        0.07        3.36      3.67 o 
  -6  -2   6       35.16       33.06      4.12 o 
  -5  -2   6      261.04      236.48      7.82 o 
  -4  -2   6      800.57      803.79     18.45 o 
  -3  -2   6      309.87      318.88      9.60 o 
  -2  -2   6       81.86      138.79      4.73 o 
  -1  -2   6     1981.44     2219.04     56.29 o 
   0  -2   6     3677.93     4700.17     82.94 o 
   1  -2   6      144.85      161.02      5.25 o 
   2  -2   6      463.67      468.55      8.96 o 
   3  -2   6      161.87      206.97      5.95 o 
   4  -2   6      262.24      276.63      8.27 o 
   5  -2   6        6.27        3.44      3.40 o 
   6  -2   6      169.36      180.44      8.93 o 
   7  -2   6       11.49       10.80      6.43 o 
   8  -2   6      207.58      211.03     15.04 o 
   9  -2   6        0.38        5.89      7.16 o 
 -10  -1   6        5.26       13.67      8.47 o 
  -9  -1   6       19.08       14.09      7.64 o 
  -8  -1   6      171.27      162.20     34.63 o 
  -7  -1   6        2.63        2.94      3.31 o 
  -6  -1   6        0.38        2.81      2.72 o 
  -5  -1   6      464.36      417.72     10.22 o 
  -4  -1   6       82.17       75.45      3.16 o 
  -3  -1   6      256.98      262.25      6.00 o 
  -2  -1   6      331.35      359.76      7.27 o 
  -1  -1   6      497.68      507.68      9.20 o 
   0  -1   6      205.51      191.14      4.82 o 
   1  -1   6     1494.21     1878.99     31.95 o 
   2  -1   6      530.03      574.08     11.47 o 
   3  -1   6       33.97       42.28      3.14 o 
   4  -1   6      330.97      324.96      8.45 o 
   5  -1   6       27.31       21.20      3.83 o 
   6  -1   6       22.84       19.48      5.48 o 
   7  -1   6        0.08       -2.88      5.75 o 
   8  -1   6        7.46       13.78      6.59 o 
   9  -1   6       47.40       48.57      9.01 o 
 -10   0   6       33.62       27.86     10.00 o 
  -9   0   6       45.45       50.68      7.80 o 
  -8   0   6        0.63       -6.39      3.60 o 
  -7   0   6       84.26       74.36      7.92 o 
  -6   0   6       42.26       50.22      5.38 o 
  -5   0   6        0.04        0.87      1.31 o 
  -4   0   6      509.15      457.52     11.24 o 
  -3   0   6     3040.59     2910.64     47.20 o 
  -2   0   6      172.50      173.09      4.65 o 
  -1   0   6      722.05      904.59     16.39 o 
   0   0   6     1661.41     2086.18     37.78 o 
   1   0   6      267.77      355.15      7.95 o 
   2   0   6       25.23       36.24      3.35 o 
   3   0   6     2280.12     2492.92     42.50 o 
   4   0   6       51.47       50.79      3.83 o 
   5   0   6        8.52       10.98      3.25 o 
   6   0   6       47.23       49.21      6.69 o 
   7   0   6        0.18        3.71      5.86 o 
   8   0   6        5.92        3.51      6.01 o 
   9   0   6        5.37        0.98      6.53 o 
 -10   1   6       67.37       77.68     10.17 o 
  -9   1   6        1.94        8.07     10.13 o 
  -8   1   6        3.87        6.43      7.53 o 
  -7   1   6      126.85      129.68     12.18 o 
  -6   1   6      462.81      436.89      9.83 o 
  -5   1   6       52.16       60.04      2.88 o 
  -4   1   6       20.65       20.52      2.00 o 
  -3   1   6        0.90       -0.94      1.31 o 
  -2   1   6     1582.30     1616.34     27.79 o 
  -1   1   6      243.92      274.87      6.61 o 
   0   1   6       45.20       42.22      2.92 o 
   1   1   6      346.43      326.36      7.52 o 
   2   1   6      607.68      698.08     13.65 o 
   3   1   6       54.78       50.73      3.51 o 
   4   1   6       17.37       14.85      3.00 o 
   5   1   6       44.72       41.47      5.37 o 
   6   1   6       21.89       23.36      4.67 o 
   7   1   6      166.14      152.38     12.11 o 
   8   1   6       30.80       27.32      7.05 o 
   9   1   6      120.40      110.34     16.71 o 
 -10   2   6      110.59      155.54     24.96 o 
  -9   2   6        0.86        0.03      6.80 o 
  -8   2   6        6.25        5.60      4.94 o 
  -7   2   6      272.74      240.69     12.86 o 
  -6   2   6      349.28      326.98      7.36 o 
  -5   2   6       48.94       59.68      2.90 o 
  -4   2   6      276.08      320.63      7.01 o 
  -3   2   6      411.41      500.52      8.93 o 
  -2   2   6      267.31      248.46      6.20 o 
  -1   2   6      451.27      384.61     11.79 o 
   0   2   6     3749.05     3973.45     65.62 o 
   1   2   6      920.73     1077.56     23.60 o 
   2   2   6      834.69      924.68     17.33 o 
   3   2   6      660.85      697.33     15.16 o 
   4   2   6       57.97       67.66      5.23 o 
   5   2   6        1.78        1.00      3.39 o 
   6   2   6       11.83        5.95      4.48 o 
   7   2   6        0.06        2.83      5.01 o 
   8   2   6       27.68       39.23     12.32 o 
 -10   3   6      324.09      358.59     46.72 o 
  -9   3   6        2.92       -1.57      5.13 o 
  -8   3   6      127.06      135.04     10.08 o 
  -7   3   6      925.58      869.63     30.50 o 
  -6   3   6     1391.86     1331.00     21.70 o 
  -5   3   6      462.34      480.33      9.83 o 
  -4   3   6     1202.46     1194.35     18.73 o 
  -3   3   6      546.18      458.29      8.56 o 
  -2   3   6      805.70      738.20     15.27 o 
  -1   3   6      679.47      807.56     14.95 o 
   0   3   6      174.65      204.83      6.19 o 
   1   3   6       79.24       50.32      2.62 o 
   2   3   6      172.39      150.20      4.77 o 
   3   3   6      506.35      539.27     13.99 o 
   4   3   6      238.59      230.47      8.67 o 
   5   3   6       18.29        9.48      3.71 o 
   6   3   6       33.92       31.94      7.09 o 
   7   3   6        9.02       31.65      9.97 o 
   8   3   6       54.69       62.85     14.20 o 
 -10   4   6       22.38       32.20      8.81 o 
  -9   4   6       18.71       27.22      7.42 o 
  -8   4   6      100.42      105.27     10.10 o 
  -7   4   6        0.02        0.99      2.56 o 
  -6   4   6       40.82       35.83      3.22 o 
  -5   4   6      115.03      129.41      4.21 o 
  -4   4   6      611.06      580.64     10.96 o 
  -3   4   6      372.27      389.72      7.40 o 
  -2   4   6     1167.60     1155.56     19.05 o 
  -1   4   6       11.30        1.70      1.69 o 
   0   4   6      180.27      135.34      6.30 o 
   1   4   6     1641.66     1689.29     35.84 o 
   2   4   6      297.13      276.00     10.40 o 
   3   4   6      137.76      111.37      8.25 o 
   4   4   6      277.08      273.13     11.40 o 
   5   4   6        2.31        7.63      7.27 o 
   6   4   6       14.44       15.76      8.40 o 
   7   4   6       12.64       13.64      6.04 o 
 -10   5   6      119.98      149.06     13.71 o 
  -9   5   6        0.82       -5.14      8.80 o 
  -8   5   6       33.14       45.67      6.04 o 
  -7   5   6      518.29      526.25     16.46 o 
  -6   5   6       11.25       14.68      3.30 o 
  -5   5   6      122.96      126.28      4.65 o 
  -4   5   6      405.69      381.64      8.65 o 
  -3   5   6      444.31      404.04      9.96 o 
  -2   5   6       44.33       41.33      4.18 o 
  -1   5   6      205.73      170.12      6.55 o 
   0   5   6       32.05       26.59      2.92 o 
   1   5   6       62.28       58.69      4.46 o 
   2   5   6       64.49       58.96      4.78 o 
   3   5   6      111.64      106.63      9.57 o 
   4   5   6       14.84        9.71      5.66 o 
   5   5   6       21.46       29.58      9.29 o 
   6   5   6       17.71       24.21      9.61 o 
   7   5   6        7.77        6.03      7.99 o 
 -10   6   6        0.09       -2.74      5.68 o 
  -9   6   6        1.49        7.24      5.40 o 
  -8   6   6       21.71       24.34      4.85 o 
  -7   6   6       41.01       45.24      6.69 o 
  -6   6   6       86.62       76.43      7.92 o 
  -5   6   6        7.44        1.43      2.71 o 
  -4   6   6      666.98      608.13     16.31 o 
  -3   6   6     1736.05     1588.67     30.49 o 
  -2   6   6      181.70      167.30      6.16 o 
  -1   6   6       26.74       27.63      3.34 o 
   0   6   6       29.22       39.55      5.36 o 
   1   6   6      138.64      136.67     21.31 o 
   2   6   6      139.38      129.05     13.41 o 
   3   6   6      227.15      248.76     15.51 o 
   4   6   6       24.70       26.86      7.27 o 
   5   6   6       11.48        6.31      7.59 o 
   6   6   6       17.18       22.02      8.91 o 
   7   6   6       72.51       96.87     17.39 o 
 -10   7   6        0.28       -5.12     15.11 o 
  -9   7   6       26.64       30.06      7.36 o 
  -8   7   6      195.39      231.27     15.78 o 
  -7   7   6      139.79      130.67     10.23 o 
  -6   7   6      745.09      670.23     28.20 o 
  -5   7   6      160.03      156.89     11.47 o 
  -4   7   6      445.17      413.74     19.22 o 
  -3   7   6      140.71      144.00      7.26 o 
  -2   7   6     1775.73     1631.60     34.88 o 
  -1   7   6     1112.29     1002.92     30.40 o 
   0   7   6      821.07      764.82     24.86 o 
   1   7   6      139.14      135.36      9.50 o 
   2   7   6       38.68       47.29      7.80 o 
   3   7   6      177.05      169.98     13.19 o 
   4   7   6      122.44      117.37     12.47 o 
   5   7   6      104.76       90.30     14.77 o 
   6   7   6       33.41       23.41      9.88 o 
 -10   8   6       67.31      106.02     22.06 o 
  -9   8   6        3.64       21.83      7.69 o 
  -8   8   6        0.01        3.05      5.55 o 
  -7   8   6       67.09       50.45     10.16 o 
  -6   8   6      868.26      857.73     33.96 o 
  -5   8   6      589.21      567.64     25.35 o 
  -4   8   6      195.02      201.71     12.78 o 
  -3   8   6     1543.75     1436.63     44.08 o 
  -2   8   6     1607.48     1526.11     43.58 o 
  -1   8   6      213.60      179.46     10.19 o 
   0   8   6        2.79        1.17      3.32 o 
   1   8   6      413.69      419.98     30.34 o 
   2   8   6      319.45      160.03     21.94 o 
   3   8   6        0.75        4.94      6.90 o 
   4   8   6        0.04       -4.58      6.10 o 
   5   8   6       96.56      120.75     17.59 o 
  -9   9   6        0.02        5.84      6.26 o 
  -8   9   6       28.90       17.93      7.37 o 
  -7   9   6       37.87       44.50      9.92 o 
  -6   9   6      469.64      465.52     22.42 o 
  -5   9   6       64.39       50.12      7.85 o 
  -4   9   6      348.05      366.42     18.50 o 
  -3   9   6      398.10      433.02     20.27 o 
  -2   9   6      236.34      282.39     12.84 o 
  -1   9   6      427.18      406.73     16.31 o 
   0   9   6      425.79      473.48     22.15 o 
   1   9   6       56.34       66.06      8.99 o 
   2   9   6      183.87      204.86     23.53 o 
   3   9   6       85.15       86.50     10.75 o 
   4   9   6        6.66        5.41      6.60 o 
   5   9   6        0.12       10.56      7.15 o 
  -9  10   6        1.49        5.42      5.71 o 
  -8  10   6       10.85        4.73      5.93 o 
  -7  10   6        0.00        3.00      5.16 o 
  -6  10   6       22.47       21.50      7.27 o 
  -5  10   6        0.75       -2.25      7.99 o 
  -4  10   6       51.65       44.49      7.15 o 
  -3  10   6       61.46       57.79      7.71 o 
  -2  10   6        9.76        4.18      4.79 o 
  -1  10   6       29.94       27.93      5.84 o 
   0  10   6        2.99        2.52      4.70 o 
   1  10   6        1.69        0.98      4.33 o 
   2  10   6        9.79        9.33      5.80 o 
   3  10   6        5.40       -3.35      9.94 o 
   4  10   6        9.60       -1.47      4.37 o 
  -8  11   6        1.03        8.67      6.64 o 
  -7  11   6        4.33        4.91      5.57 o 
  -6  11   6       19.69       21.65      7.38 o 
  -5  11   6        9.27        2.02      4.21 o 
  -4  11   6       11.64       13.74      9.76 o 
  -3  11   6      407.25      446.70     21.22 o 
  -2  11   6        0.54        2.09      3.27 o 
  -1  11   6        8.77       21.95     13.65 o 
   0  11   6      122.09      132.56     12.30 o 
   1  11   6       39.47       31.46      7.02 o 
   2  11   6       12.87       17.86      6.66 o 
   3  11   6       12.69       24.04      7.61 o 
  -7  12   6       21.26       53.25     10.72 o 
  -6  12   6       21.01       22.19      7.31 o 
  -5  12   6       69.52       67.40     11.26 o 
  -4  12   6        8.46       20.35      8.11 o 
  -3  12   6       75.63      104.66     19.82 o 
  -2  12   6        4.45        8.33      3.58 o 
  -1  12   6        0.71        5.56      3.32 o 
   0  12   6       12.18        5.11      2.53 o 
   1  12   6      174.53      260.07     16.66 o 
  -6  13   6        6.22        6.34      4.51 o 
  -5  13   6        1.95        2.04      4.23 o 
  -4  13   6      240.85      371.28     19.80 o 
  -3  13   6       51.79       67.59      8.90 o 
  -2  13   6        6.61       11.60      4.55 o 
  -1  13   6        4.39        5.09      5.63 o 
   0  13   6        0.45        5.63      3.53 o 
   3 -13   7       69.99       97.18      8.84 o 
   4 -13   7       33.15       51.80      8.56 o 
   5 -13   7       16.41       40.14      7.79 o 
  -3 -12   7        0.28       -0.17      4.20 o 
  -2 -12   7        1.65        6.26      3.78 o 
   2 -12   7       39.62       36.49      5.18 o 
   3 -12   7       10.87        9.15      4.42 o 
   4 -12   7        0.54       15.48      5.02 o 
   5 -12   7      174.89      183.42     14.15 o 
   6 -12   7       27.59       28.69      6.89 o 
  -4 -11   7        3.58       22.87      6.32 o 
  -3 -11   7      130.32      173.05     13.28 o 
  -2 -11   7       18.19       21.12      5.14 o 
   2 -11   7        1.29        7.65      3.31 o 
   3 -11   7       62.51       72.23      8.80 o 
   4 -11   7       12.29        2.82      3.88 o 
   5 -11   7       27.27       26.28      6.32 o 
   6 -11   7        2.26        2.22      3.75 o 
   7 -11   7        8.62       17.98      6.35 o 
  -5 -10   7        0.67        3.82      3.20 o 
  -4 -10   7        0.00        3.89      4.38 o 
  -3 -10   7       25.17       21.05      5.66 o 
  -2 -10   7       26.76       29.46      5.49 o 
   0 -10   7        0.03        5.13      3.89 o 
   1 -10   7       14.97       14.66      5.27 o 
   2 -10   7       48.23       44.23      6.09 o 
   3 -10   7      384.98      385.52     21.17 o 
   5 -10   7       86.67       73.76     10.53 o 
   6 -10   7       45.33       47.46      9.51 o 
   7 -10   7        2.42        6.13      5.10 o 
   8 -10   7        0.00        7.43      5.21 o 
  -6  -9   7        0.90       -0.58      3.68 o 
  -5  -9   7       10.91        6.29      3.84 o 
  -4  -9   7       14.42        7.45      4.65 o 
  -3  -9   7       41.14       30.40      6.07 o 
  -2  -9   7      189.46      153.00     11.00 o 
  -1  -9   7      467.77      456.62     18.99 o 
   0  -9   7        1.17       -2.07      5.27 o 
   1  -9   7      164.39      149.35      5.64 o 
   2  -9   7      366.68      333.63     11.43 o 
   3  -9   7      361.51      343.60     16.33 o 
   4  -9   7       42.20       -1.51      2.40 o 
   5  -9   7       44.30       36.63      8.23 o 
   6  -9   7        2.15       -0.84      4.15 o 
   7  -9   7        3.01        7.09      6.75 o 
   8  -9   7        1.66        5.51      6.46 o 
  -6  -8   7       69.22       75.66     11.54 o 
  -5  -8   7       78.10       79.61     11.08 o 
  -4  -8   7       37.80       54.43      8.20 o 
  -3  -8   7      169.59      164.88     12.23 o 
  -2  -8   7       74.84       76.37      7.81 o 
  -1  -8   7        1.48        2.01      1.58 o 
   0  -8   7      558.66      519.28     15.64 o 
   1  -8   7     1373.29     1347.78     27.71 o 
   2  -8   7      327.81      299.30     15.94 o 
   3  -8   7      675.84      691.73     21.13 o 
   4  -8   7      327.51      300.00     23.24 o 
   5  -8   7      224.00      230.28     17.47 o 
   6  -8   7       22.55       23.78      7.40 o 
   7  -8   7        0.35        0.00      4.88 o 
   8  -8   7       17.44        3.19      6.42 o 
  -7  -7   7       40.92       47.99     10.74 o 
  -6  -7   7        0.00       -4.13      4.47 o 
  -5  -7   7      310.37      326.78     21.45 o 
  -3  -7   7        0.87        6.05      4.11 o 
  -2  -7   7      209.17      179.00      8.83 o 
  -1  -7   7     2830.98     2759.31     60.44 o 
   0  -7   7     1176.32     1113.91     26.41 o 
   1  -7   7      134.59      131.34      5.65 o 
   2  -7   7      312.29      290.37     12.76 o 
   3  -7   7       80.70       86.37     11.36 o 
   4  -7   7       19.63       13.23      5.32 o 
   5  -7   7       72.37       65.06      7.90 o 
   6  -7   7       96.15      105.33     14.20 o 
   7  -7   7       10.46        0.53      5.19 o 
   8  -7   7        8.45        8.74      7.27 o 
   9  -7   7       14.45       17.80      8.78 o 
  -8  -6   7        7.19       13.26      7.02 o 
  -7  -6   7        0.06       -4.17      4.81 o 
  -6  -6   7       15.54       16.74      6.21 o 
  -5  -6   7      367.52      327.68     21.29 o 
  -4  -6   7       85.59       92.33     10.53 o 
  -3  -6   7      251.96      228.23     15.72 o 
  -2  -6   7       19.24       12.10      2.19 o 
  -1  -6   7       51.42       64.91      3.59 o 
   0  -6   7       35.13       31.28      3.98 o 
   1  -6   7      317.02      298.01      8.35 o 
   2  -6   7       75.64       64.94      4.21 o 
   3  -6   7      342.19      352.23     11.46 o 
   4  -6   7       31.07       27.63      4.95 o 
   5  -6   7       35.67       45.60      9.14 o 
   6  -6   7        0.61       -0.09      3.39 o 
   7  -6   7       10.47        0.38      5.15 o 
   8  -6   7       28.36       21.70      9.47 o 
   9  -6   7        4.25        0.65     14.08 o 
  -8  -5   7       34.07       21.39      9.06 o 
  -7  -5   7       18.68       20.89      7.96 o 
  -6  -5   7       13.57       18.34      7.08 o 
  -5  -5   7        5.14       -3.51      4.52 o 
  -4  -5   7      671.25      624.32     20.96 o 
  -3  -5   7       10.94        7.68      2.75 o 
  -2  -5   7        1.44        1.03      1.70 o 
  -1  -5   7      820.85      855.57     19.71 o 
   0  -5   7      205.24      195.86      8.07 o 
   1  -5   7      537.88      589.71     13.65 o 
   2  -5   7       82.79      100.99      4.67 o 
   3  -5   7       38.20       50.82      4.91 o 
   4  -5   7        0.00        3.90      5.84 o 
   5  -5   7      219.49      237.11     13.93 o 
   6  -5   7        9.21       14.51      7.26 o 
   7  -5   7      159.87      140.49     11.04 o 
   8  -5   7        0.04        1.15     10.60 o 
   9  -5   7       12.20       -1.35     13.31 o 
  -9  -4   7        0.02       18.00      8.99 o 
  -8  -4   7        6.52        3.06      6.60 o 
  -7  -4   7        1.77        5.51      6.26 o 
  -6  -4   7       26.99       24.67      7.92 o 
  -5  -4   7        1.43        1.84      2.88 o 
  -4  -4   7      295.23      252.81     11.25 o 
  -3  -4   7       31.17       27.29      3.27 o 
  -2  -4   7      131.17      129.58      7.52 o 
  -1  -4   7       65.43       80.25      3.75 o 
   0  -4   7      280.24      337.63     12.46 o 
   1  -4   7     2560.06     2990.92     57.44 o 
   2  -4   7       63.62       61.21      3.60 o 
   3  -4   7        1.72        4.11      2.79 o 
   4  -4   7      178.56      179.23      8.31 o 
   5  -4   7        6.50        5.15      4.43 o 
   6  -4   7       49.72       53.64      8.42 o 
   7  -4   7      238.58      212.51     12.30 o 
   8  -4   7        0.00      -19.61      9.81 o 
   9  -4   7       70.20       70.20     17.62 o 
  -9  -3   7       16.85       36.38     11.26 o 
  -8  -3   7        8.57        6.72      6.63 o 
  -7  -3   7       98.35      105.35     15.01 o 
  -6  -3   7       48.56       55.45      6.12 o 
  -5  -3   7      502.00      446.85     16.59 o 
  -4  -3   7      129.96      143.37      6.59 o 
  -3  -3   7      636.38      601.77     14.01 o 
  -2  -3   7      176.39      218.25      6.37 o 
  -1  -3   7      176.50      193.90      4.82 o 
   0  -3   7      832.35     1017.20     21.30 o 
   1  -3   7       50.20       49.02      3.22 o 
   2  -3   7      579.15      769.23     17.67 o 
   3  -3   7     1737.42     1958.87     35.92 o 
   4  -3   7      252.03      284.84      9.39 o 
   5  -3   7       36.35       54.22      6.05 o 
   6  -3   7       18.77       24.51      5.31 o 
   7  -3   7       26.07       20.31      7.12 o 
   8  -3   7        1.62       -5.77      8.55 o 
   9  -3   7        6.70        7.12     12.37 o 
  -9  -2   7       10.49        9.60      5.45 o 
  -8  -2   7       62.82       63.35      8.24 o 
  -7  -2   7       74.17       72.36      8.29 o 
  -6  -2   7       65.43       70.16      5.71 o 
  -5  -2   7      268.74      225.10      9.91 o 
  -4  -2   7       54.62       55.98      4.57 o 
  -3  -2   7      461.39      479.84     13.24 o 
  -2  -2   7     1085.65     1342.76     41.66 o 
  -1  -2   7     2652.19     2939.07     63.52 o 
   0  -2   7      707.78      718.91     16.57 o 
   1  -2   7      519.53      706.61     15.09 o 
   2  -2   7       30.04       44.48      2.81 o 
   3  -2   7       27.41       30.31      3.91 o 
   4  -2   7      122.92      147.16      6.22 o 
   5  -2   7      134.42      163.71      8.95 o 
   6  -2   7       83.46       87.47      7.24 o 
   7  -2   7      187.12      194.93     14.09 o 
   8  -2   7       11.94       -9.22     10.80 o 
   9  -2   7        1.26       -4.17      6.99 o 
 -10  -1   7       62.27       71.44     13.62 o 
  -9  -1   7        1.66        6.88      6.68 o 
  -8  -1   7        0.17        4.19      4.66 o 
  -7  -1   7       57.19       58.12      6.67 o 
  -6  -1   7      136.41      136.32      6.55 o 
  -5  -1   7        0.01       -1.85      1.95 o 
  -4  -1   7      681.60      715.75     13.56 o 
  -3  -1   7      570.40      530.17     10.35 o 
  -2  -1   7       19.01       21.21      1.89 o 
  -1  -1   7      468.90      665.16     11.75 o 
   0  -1   7     6764.71     9041.37    146.57 o 
   1  -1   7      259.14      334.94      9.13 o 
   2  -1   7       81.08       84.23      4.37 o 
   3  -1   7     1428.96     1639.60     28.97 o 
   4  -1   7      491.13      509.33     11.59 o 
   5  -1   7        2.28        2.89      3.93 o 
   6  -1   7      277.06      260.43     12.88 o 
   7  -1   7      153.17      135.25     22.81 o 
   8  -1   7        1.69        6.79      8.38 o 
   9  -1   7        0.62        6.32      6.78 o 
 -10   0   7       17.64       47.25     16.82 o 
  -9   0   7        0.01        3.76      5.22 o 
  -8   0   7      113.82      116.33     15.26 o 
  -7   0   7       20.16       24.60      5.46 o 
  -6   0   7       59.72       49.87      3.89 o 
  -5   0   7        9.62       11.96      1.89 o 
  -4   0   7        0.15       -1.48      2.10 o 
  -3   0   7      450.01      384.35      8.19 o 
  -2   0   7     1566.52     1484.69     25.30 o 
  -1   0   7      868.01     1018.95     18.47 o 
   0   0   7       10.51       14.98      2.12 o 
   1   0   7      391.71      438.92     10.36 o 
   2   0   7      731.23      841.27     16.10 o 
   3   0   7       28.26       27.11      3.01 o 
   4   0   7      132.75      145.62      6.24 o 
   5   0   7      146.08      139.00      7.45 o 
   6   0   7        7.68        6.81      6.13 o 
   7   0   7       90.75       80.18      9.61 o 
   8   0   7        1.78       -2.45     11.10 o 
 -10   1   7      183.30      247.66     17.06 o 
  -9   1   7        0.02       -0.48      5.27 o 
  -8   1   7        7.35        8.57      8.19 o 
  -7   1   7      106.25      110.12      5.67 o 
  -6   1   7       56.93       49.74      4.19 o 
  -5   1   7      156.88      144.50      4.93 o 
  -4   1   7      678.84      685.33     12.55 o 
  -3   1   7      975.54      973.86     15.55 o 
  -2   1   7        0.27        0.28      1.73 o 
  -1   1   7       20.16       25.27      2.92 o 
   0   1   7     3391.07     3939.18     65.31 o 
   1   1   7        0.75        0.34      1.66 o 
   2   1   7      161.12      197.49      6.09 o 
   3   1   7     1090.45     1069.62     21.69 o 
   4   1   7      106.89       97.71      5.43 o 
   5   1   7      195.71      203.31      8.71 o 
   6   1   7       93.52       78.00      9.04 o 
   7   1   7        1.15        1.48      5.62 o 
   8   1   7        6.78        1.09      6.03 o 
 -10   2   7      316.65      355.33     41.31 o 
  -9   2   7       70.22       68.72     12.84 o 
  -8   2   7       19.34       26.75      6.22 o 
  -7   2   7       63.34       68.71      7.80 o 
  -6   2   7      261.27      228.24      7.88 o 
  -5   2   7       12.23       15.16      2.22 o 
  -4   2   7      407.52      401.15      8.44 o 
  -3   2   7      661.55      621.49     11.48 o 
  -2   2   7      957.29     1070.28     19.45 o 
  -1   2   7     1743.52     2045.08     34.86 o 
   0   2   7      305.71      320.00      7.66 o 
   1   2   7      684.00      698.53     13.72 o 
   2   2   7      587.61      546.29     11.63 o 
   3   2   7       32.75       52.04      5.00 o 
   4   2   7       18.50        9.27      3.70 o 
   5   2   7      121.67      130.46      7.31 o 
   6   2   7       88.81       93.28      7.93 o 
   7   2   7        2.97        2.94      8.92 o 
   8   2   7        5.01        9.65      6.24 o 
 -10   3   7        0.00      -10.06      9.96 o 
  -9   3   7       12.01       10.07      5.91 o 
  -8   3   7      153.31      159.54     14.47 o 
  -7   3   7       21.61       27.15      9.12 o 
  -6   3   7      377.12      372.84      9.38 o 
  -5   3   7        0.49        2.91      1.73 o 
  -4   3   7      200.79      217.55      5.40 o 
  -3   3   7     1105.70     1138.23     19.16 o 
  -2   3   7      420.62      461.84      9.88 o 
  -1   3   7       23.05       35.89      2.83 o 
   0   3   7      855.20      865.55     16.28 o 
   1   3   7      130.42      155.54      5.16 o 
   2   3   7      218.45      221.37      6.98 o 
   3   3   7      583.11      511.11     13.76 o 
   4   3   7       95.84       76.48      6.54 o 
   5   3   7      300.30      295.01     21.91 o 
   6   3   7      190.64      198.51     14.49 o 
   7   3   7        0.15        6.51      9.19 o 
   8   3   7       47.02       58.91     13.29 o 
 -10   4   7      217.97      228.33     33.88 o 
  -9   4   7       55.64       64.75      9.63 o 
  -8   4   7       69.32       55.68      7.61 o 
  -7   4   7       96.87       89.52      7.22 o 
  -6   4   7      182.51      172.52      6.50 o 
  -5   4   7        2.04        4.99      2.02 o 
  -4   4   7      958.20      963.06     16.78 o 
  -3   4   7       95.01       77.27      3.46 o 
  -2   4   7      385.25      399.88      8.11 o 
  -1   4   7     2505.85     2560.31     40.31 o 
   0   4   7      298.08      269.25      6.74 o 
   1   4   7        1.61        5.49      2.99 o 
   2   4   7      183.04      172.62      8.63 o 
   3   4   7       31.55       30.07      5.03 o 
   4   4   7        1.17        5.38      4.13 o 
   5   4   7      162.79      153.72     14.74 o 
   6   4   7       23.84       24.41      9.24 o 
   7   4   7        1.17        5.98      8.93 o 
 -10   5   7        9.93       20.40      7.35 o 
  -9   5   7       45.72       44.50      7.99 o 
  -8   5   7      128.18      135.88      8.81 o 
  -7   5   7       69.84       78.67     11.00 o 
  -6   5   7       78.41       80.21      5.69 o 
  -5   5   7      151.77      130.40      5.07 o 
  -4   5   7      253.64      266.87     10.20 o 
  -3   5   7       38.91       35.88      3.51 o 
  -2   5   7      226.77      215.29      8.95 o 
  -1   5   7      407.51      387.12     11.20 o 
   0   5   7      225.30      213.02      9.68 o 
   1   5   7       32.89       32.92      5.91 o 
   2   5   7        3.57        0.77      3.48 o 
   3   5   7       68.99       86.20      7.73 o 
   4   5   7      184.76      176.55     13.74 o 
   5   5   7       34.49       27.75      7.50 o 
   6   5   7        6.94        3.42      7.05 o 
   7   5   7       42.10       63.44     14.63 o 
 -10   6   7        0.04        4.30     11.40 o 
  -9   6   7        0.11       11.81     11.21 o 
  -8   6   7       37.33       44.79      5.91 o 
  -7   6   7       11.57       16.27      5.51 o 
  -6   6   7      211.08      216.93     11.79 o 
  -5   6   7       47.34       46.20      5.47 o 
  -4   6   7       28.66       29.84      3.39 o 
  -3   6   7      129.72      117.33      5.44 o 
  -2   6   7       50.43       39.24      4.13 o 
  -1   6   7      311.33      291.23     10.67 o 
   0   6   7       21.31       13.45      4.51 o 
   1   6   7        5.50        4.95      3.87 o 
   2   6   7       40.83       47.21      7.01 o 
   3   6   7        0.01       -3.29      3.92 o 
   4   6   7       35.36       47.85      8.69 o 
   5   6   7       13.15       11.07      7.77 o 
   6   6   7       19.96        8.89      7.55 o 
 -10   7   7       23.48       36.04     18.16 o 
  -9   7   7       29.71       24.44     15.63 o 
  -8   7   7       33.60       40.94      8.46 o 
  -7   7   7        6.49        5.16      7.84 o 
  -6   7   7        3.30       -1.79      3.81 o 
  -5   7   7       98.77       97.37     10.33 o 
  -4   7   7      425.50      387.04     18.22 o 
  -3   7   7       24.84       23.78      4.27 o 
  -2   7   7      439.38      412.03     15.99 o 
  -1   7   7        7.41        5.35      3.53 o 
   0   7   7      986.22      958.71     30.13 o 
   1   7   7     1471.78     1413.55     49.19 o 
   2   7   7      301.53      331.90     18.46 o 
   3   7   7      106.27      117.35     12.10 o 
   4   7   7       31.03       48.22     11.24 o 
   5   7   7       55.80       41.98     11.42 o 
   6   7   7       33.67       40.76     11.23 o 
 -10   8   7       12.46        8.86     15.77 o 
  -9   8   7        0.28        3.40      5.21 o 
  -8   8   7        0.00       -0.91      5.62 o 
  -7   8   7       54.94       62.74      9.48 o 
  -6   8   7      267.08      243.77     15.42 o 
  -5   8   7      108.31      102.48     10.48 o 
  -4   8   7      808.07      834.13     32.99 o 
  -3   8   7     1322.04     1270.61     37.57 o 
  -2   8   7      159.92      152.94      9.50 o 
  -1   8   7      281.98      244.94     12.20 o 
   0   8   7      910.49      896.65     29.47 o 
   1   8   7       23.40       24.12      6.33 o 
   2   8   7       12.99       24.83      6.61 o 
   3   8   7      446.56      446.90     27.91 o 
   4   8   7      185.05      221.65     16.42 o 
   5   8   7       34.79       44.63     10.81 o 
  -9   9   7        4.14        5.92      7.04 o 
  -8   9   7       24.58       30.96      9.02 o 
  -7   9   7      113.87      125.54     16.57 o 
  -6   9   7       82.94       77.33      9.97 o 
  -5   9   7       12.43       11.45      5.49 o 
  -4   9   7      368.24      364.81     18.84 o 
  -3   9   7       24.05       16.90      5.40 o 
  -2   9   7      523.44      513.05     19.19 o 
  -1   9   7      163.97      160.18     10.11 o 
   0   9   7       17.84       26.31      6.06 o 
   1   9   7      156.41      147.39     13.08 o 
   2   9   7       85.94       85.57     13.32 o 
   3   9   7        9.46        2.77      6.90 o 
   4   9   7       84.92       93.38     11.89 o 
  -9  10   7        0.50       -6.23      5.67 o 
  -8  10   7       85.25      110.54     16.32 o 
  -7  10   7       13.01       12.47      6.03 o 
  -6  10   7       34.40       31.12      6.74 o 
  -5  10   7       90.51      101.31     10.92 o 
  -4  10   7        2.05        4.74      5.67 o 
  -3  10   7        0.28        5.25      6.51 o 
  -2  10   7        0.29       -2.95      3.45 o 
  -1  10   7       14.20       11.60      7.94 o 
   0  10   7      200.58      207.68     24.51 o 
   1  10   7       29.63       23.62      6.98 o 
   2  10   7        0.02        3.72      4.55 o 
   3  10   7       52.22       61.06     10.67 o 
  -8  11   7       26.92       28.13      9.17 o 
  -7  11   7        7.69        6.06      6.18 o 
  -6  11   7        4.36        9.02      5.65 o 
  -5  11   7       20.65       31.14      7.74 o 
  -4  11   7       34.30       40.20      8.47 o 
  -3  11   7        4.73        3.12      4.63 o 
  -2  11   7        5.28       11.19      5.24 o 
  -1  11   7       62.04       75.84      9.50 o 
   0  11   7       57.83       58.40      8.96 o 
   1  11   7        0.05        0.48      4.44 o 
   2  11   7       38.77       40.52      8.23 o 
  -7  12   7       17.86       11.15      5.34 o 
  -6  12   7       20.30       31.25      8.20 o 
  -5  12   7       55.65       82.70     13.61 o 
  -4  12   7       73.72       95.26     13.45 o 
  -3  12   7        0.04        6.87      3.94 o 
  -2  12   7        0.47        8.36      5.07 o 
  -1  12   7        8.85       11.78     12.15 o 
   0  12   7        0.79        0.64      4.81 o 
   1  12   7       11.21       12.16      5.53 o 
  -6  13   7      204.45      284.24     21.89 o 
  -5  13   7        2.09        2.86      4.58 o 
  -4  13   7       53.15       83.71     10.47 o 
  -3  13   7       24.34       26.33      5.19 o 
  -2  13   7      108.69      127.04     24.78 o 
  -1  13   7        3.14        2.29      5.83 o 
   3 -13   8       50.19       91.04      9.62 o 
   4 -13   8       16.62       15.68      6.77 o 
  -2 -12   8        0.89        2.72      3.80 o 
   2 -12   8      110.40      116.61      9.35 o 
   3 -12   8      188.30      240.93     15.76 o 
   4 -12   8        4.65        6.53      4.63 o 
   5 -12   8       52.25       77.19     10.55 o 
   6 -12   8        4.03        7.32      3.44 o 
  -4 -11   8       17.25       21.46      6.10 o 
  -3 -11   8       17.66       24.96      6.27 o 
  -2 -11   8        8.45       26.10      5.50 o 
  -1 -11   8       46.49       89.00      7.60 o 
   2 -11   8       22.64       25.57      5.06 o 
   3 -11   8      123.75      130.99     11.28 o 
   4 -11   8       15.66       12.53      4.73 o 
   5 -11   8        6.42       -1.62      1.43 o 
   6 -11   8        5.44       14.64      5.78 o 
   7 -11   8        0.24       -2.08      3.26 o 
  -5 -10   8        3.43       11.36      3.71 o 
  -4 -10   8        3.10       -1.82      4.39 o 
  -3 -10   8        9.08       16.85      5.34 o 
  -2 -10   8        1.64        1.27      3.84 o 
  -1 -10   8        1.82        5.91      3.13 o 
   0 -10   8        4.38        1.26      3.85 o 
   1 -10   8       28.12       35.11     10.01 o 
   2 -10   8       75.73       54.70      7.46 o 
   3 -10   8       45.57       49.49      7.70 o 
   4 -10   8       67.66       63.32      9.36 o 
   5 -10   8        1.56       -1.52      4.18 o 
   6 -10   8       69.14       63.06     10.27 o 
   7 -10   8        1.22       -2.16      4.15 o 
  -6  -9   8        4.54        6.33      4.00 o 
  -5  -9   8      118.40       91.31     11.40 o 
  -4  -9   8       63.44       66.53      9.29 o 
  -3  -9   8       32.04       31.14      6.18 o 
  -2  -9   8      177.82      179.57     12.09 o 
  -1  -9   8      234.28      246.10     13.91 o 
   0  -9   8        0.64        4.46      3.93 o 
   1  -9   8      441.22      441.22     30.47 o 
   2  -9   8      231.82      258.56     31.16 o 
   3  -9   8      349.79      297.58     17.88 o 
   5  -9   8      288.19      299.97     20.65 o 
   6  -9   8        1.31       12.43      5.70 o 
   7  -9   8       60.41       59.35     11.41 o 
   8  -9   8        0.96       14.44      7.16 o 
  -6  -8   8       10.58        2.06      4.81 o 
  -5  -8   8       20.58       28.36      7.20 o 
  -4  -8   8        0.37        5.79      4.29 o 
  -3  -8   8       58.24       58.77      8.23 o 
  -2  -8   8       74.60       53.89      7.12 o 
  -1  -8   8       50.58       64.22      6.23 o 
   0  -8   8      577.72      547.29     15.38 o 
   1  -8   8      201.25      205.55      8.36 o 
   2  -8   8      422.74      370.27     13.56 o 
   3  -8   8     2395.50     2322.15     98.69 o 
   4  -8   8        5.73        1.99      3.90 o 
   5  -8   8       52.05       52.67      9.75 o 
   6  -8   8       30.34       32.27      9.24 o 
   7  -8   8      107.19       97.95     15.00 o 
   8  -8   8        5.36        5.54      6.10 o 
  -7  -7   8        0.50        2.72      4.84 o 
  -6  -7   8      249.55      251.21     19.51 o 
  -5  -7   8      146.63      141.91     13.43 o 
  -4  -7   8      166.61       74.84      9.20 o 
  -3  -7   8      194.73      194.77     13.57 o 
  -2  -7   8     1231.96     1181.54     34.25 o 
  -1  -7   8       43.18       34.95      3.13 o 
   0  -7   8      905.96      821.69     18.20 o 
   1  -7   8     1194.16     1282.66     29.34 o 
   2  -7   8     2213.66     2243.25     57.46 o 
   3  -7   8      122.71      139.93      7.91 o 
   4  -7   8      379.55      307.67     19.91 o 
   5  -7   8      686.47      644.84     35.06 o 
   6  -7   8      245.76      246.03     19.95 o 
   7  -7   8       79.23       89.90     14.67 o 
   8  -7   8        9.16        1.02      6.86 o 
  -8  -6   8        3.91       -2.82      5.11 o 
  -7  -6   8        3.90        3.40      6.27 o 
  -6  -6   8        3.30       14.26      6.47 o 
  -5  -6   8        1.21       -2.77      4.23 o 
  -4  -6   8      647.46      616.77     31.97 o 
  -3  -6   8      163.98      122.45     11.34 o 
  -2  -6   8       88.37       75.43      6.53 o 
  -1  -6   8      100.16       92.53      4.44 o 
   0  -6   8       66.74       39.37      3.45 o 
   1  -6   8      235.51      265.40      8.06 o 
   2  -6   8       67.59       76.57      6.30 o 
   3  -6   8     1006.99     1049.53     30.48 o 
   4  -6   8      469.25      482.77     20.04 o 
   5  -6   8       83.56       70.32     10.92 o 
   6  -6   8       74.46       90.34     13.63 o 
   7  -6   8       60.68       70.97     13.27 o 
   8  -6   8      109.63      105.93     16.72 o 
   9  -6   8       46.47       34.53     16.36 o 
  -8  -5   8        3.05        8.80      7.15 o 
  -7  -5   8        7.56       13.30      6.87 o 
  -6  -5   8        1.44       14.51      6.36 o 
  -5  -5   8        1.42       -0.37      4.54 o 
  -4  -5   8       77.89       80.88      7.15 o 
  -3  -5   8        3.62       -0.71      2.35 o 
  -2  -5   8      250.92      230.97      8.15 o 
  -1  -5   8       91.89       93.72      6.38 o 
   0  -5   8       40.79       38.61      4.09 o 
   1  -5   8      384.83      407.97     12.34 o 
   2  -5   8        9.91       12.55      4.09 o 
   3  -5   8        2.56        6.10      5.44 o 
   4  -5   8        0.22       -1.18      8.81 o 
   5  -5   8       17.44       10.35      6.17 o 
   6  -5   8      145.41      131.32     24.52 o 
   7  -5   8       68.36       56.28     11.12 o 
   8  -5   8        0.12       -6.15     11.38 o 
   9  -5   8      109.74      112.80     20.47 o 
  -9  -4   8        1.82        2.69      6.80 o 
  -8  -4   8       14.00       27.66      9.39 o 
  -7  -4   8        7.92        3.05      5.44 o 
  -6  -4   8        0.31        2.49      5.20 o 
  -5  -4   8      201.22      176.02     17.92 o 
  -4  -4   8      909.16      848.82     26.47 o 
  -3  -4   8       98.33       87.03      9.63 o 
  -2  -4   8      445.37      446.17     11.57 o 
  -1  -4   8      286.25      273.11      6.80 o 
   0  -4   8      288.36      339.43      9.06 o 
   1  -4   8      342.62      375.72      9.30 o 
   2  -4   8       39.18       66.70      3.98 o 
   3  -4   8       20.92       27.97      4.25 o 
   4  -4   8        8.15       15.39      4.16 o 
   5  -4   8        5.94       13.13      8.87 o 
   6  -4   8       55.24       61.92     10.03 o 
   7  -4   8        0.76        0.73      4.12 o 
   8  -4   8       10.31       -7.83     11.08 o 
   9  -4   8        3.85      -11.88     11.79 o 
  -9  -3   8        0.55       -1.01      5.98 o 
  -8  -3   8       29.24       21.70      8.89 o 
  -7  -3   8       85.63       71.34     12.08 o 
  -6  -3   8        3.47        1.00      5.18 o 
  -5  -3   8       25.44       23.10      4.71 o 
  -4  -3   8      474.95      437.82     13.21 o 
  -3  -3   8       50.26       46.88      3.73 o 
  -2  -3   8      656.93      747.76     17.51 o 
  -1  -3   8       40.78       64.83      3.75 o 
   0  -3   8     1608.53     2138.84     39.49 o 
   1  -3   8      236.13      288.53      8.96 o 
   2  -3   8     1758.77     2214.98     45.75 o 
   3  -3   8        3.48        1.07      2.43 o 
   4  -3   8        0.84       -1.17      3.10 o 
   5  -3   8      542.74      560.24     19.78 o 
   6  -3   8      564.06      558.80     19.56 o 
   7  -3   8      135.66      114.86     11.34 o 
   8  -3   8       16.85        9.54      7.39 o 
   9  -3   8       71.75       62.90     10.55 o 
  -9  -2   8      113.26      166.49     20.90 o 
  -8  -2   8       58.87       68.32     10.08 o 
  -7  -2   8        0.14       -2.19      3.68 o 
  -6  -2   8       96.52      114.41      7.12 o 
  -5  -2   8      121.44      117.68      6.98 o 
  -4  -2   8        0.41       -0.23      2.29 o 
  -3  -2   8       41.16       23.83      3.26 o 
  -2  -2   8        0.10        3.91      2.09 o 
  -1  -2   8      833.58     1015.97     24.96 o 
   0  -2   8        4.39        6.03      2.31 o 
   1  -2   8     2465.45     2787.17     43.61 o 
   2  -2   8       46.47       71.48      3.54 o 
   3  -2   8        0.50        3.15      2.29 o 
   4  -2   8      213.20      248.84      9.04 o 
   5  -2   8       30.74       30.98      5.02 o 
   6  -2   8       11.39       12.33      4.38 o 
   7  -2   8      461.05      448.90     39.27 o 
   8  -2   8        0.63        0.37      6.90 o 
   9  -2   8        6.30        5.24      9.56 o 
 -10  -1   8        2.17       10.25      8.27 o 
  -9  -1   8        1.73        9.49      6.92 o 
  -8  -1   8       64.38       64.79      8.64 o 
  -7  -1   8        9.89       11.38      4.10 o 
  -6  -1   8        5.01       10.45      3.21 o 
  -5  -1   8       98.67       99.57      5.37 o 
  -4  -1   8        5.10        5.46      3.07 o 
  -3  -1   8      145.87      139.74      4.67 o 
  -2  -1   8     2100.39     2507.99     36.98 o 
  -1  -1   8       50.41       45.15      2.67 o 
   0  -1   8      210.37      292.66      7.31 o 
   1  -1   8      187.34      255.64      6.92 o 
   2  -1   8     1309.21     1747.19     30.60 o 
   3  -1   8      375.37      409.32      9.93 o 
   4  -1   8       52.91       66.57      5.28 o 
   5  -1   8       13.39       14.86      4.10 o 
   6  -1   8      313.30      304.08     14.19 o 
   7  -1   8        5.53        5.24      6.20 o 
   8  -1   8       51.60       43.60      8.91 o 
 -10   0   8      244.69      311.27     94.60 o 
  -9   0   8        4.38       10.31     14.77 o 
  -8   0   8       56.65       55.47      6.59 o 
  -7   0   8        0.01       -1.69      3.51 o 
  -6   0   8      222.96      218.02      8.21 o 
  -5   0   8        0.27       -0.28      2.17 o 
  -4   0   8      327.02      301.46      6.90 o 
  -3   0   8       41.15       46.48      2.71 o 
  -2   0   8       51.20       58.24      3.41 o 
  -1   0   8        0.01        4.55      1.89 o 
   0   0   8     4525.51     5387.60     95.15 o 
   1   0   8       26.45       32.14      2.94 o 
   2   0   8      392.44      440.63     10.09 o 
   3   0   8      127.03      122.07      5.72 o 
   4   0   8      366.49      390.35     10.85 o 
   5   0   8       26.66       33.35      5.35 o 
   6   0   8        0.86       -1.26      5.99 o 
   7   0   8       20.55        9.94      6.50 o 
   8   0   8        8.18        8.32      6.73 o 
 -10   1   8       46.01       61.94      8.56 o 
  -9   1   8       10.42       16.22     10.32 o 
  -8   1   8        3.40       -0.88      4.99 o 
  -7   1   8       10.58       14.88      3.82 o 
  -6   1   8        4.48        5.96      3.62 o 
  -5   1   8        0.00        1.45      1.70 o 
  -4   1   8       13.00       11.54      1.96 o 
  -3   1   8       17.01       13.61      2.00 o 
  -2   1   8      280.39      308.93     10.89 o 
  -1   1   8       14.57       18.37      2.43 o 
   0   1   8       58.20       88.93      4.08 o 
   1   1   8        8.88       13.73      2.47 o 
   2   1   8     1031.88     1165.77     23.25 o 
   3   1   8        9.80        9.57      2.82 o 
   4   1   8        0.78        4.69      3.79 o 
   5   1   8      239.15      203.56      8.75 o 
   6   1   8        6.97       11.52     10.32 o 
   7   1   8       22.42       12.84      6.35 o 
   8   1   8       23.03       10.63      6.58 o 
 -10   2   8        5.52       10.82     15.75 o 
  -9   2   8        4.88        1.51      5.18 o 
  -8   2   8       55.69       66.52     11.60 o 
  -7   2   8        5.08        4.65      4.66 o 
  -6   2   8        4.58        5.57      1.99 o 
  -5   2   8       24.36       23.79      2.62 o 
  -4   2   8      146.40      136.35      4.45 o 
  -3   2   8      183.09      193.54      5.91 o 
  -2   2   8      922.11      995.27     18.56 o 
  -1   2   8     1806.37     1894.00     32.91 o 
   0   2   8       27.80       28.49      3.97 o 
   1   2   8     1342.30     1441.60     25.86 o 
   2   2   8       44.17       46.31      3.78 o 
   3   2   8       36.61       34.39      4.27 o 
   4   2   8      201.18      191.37      8.42 o 
   5   2   8        2.22        3.22      3.65 o 
   6   2   8       11.47       11.75      5.62 o 
   7   2   8      118.02       95.70      9.70 o 
   8   2   8       83.28       74.91     11.32 o 
 -10   3   8       20.47       19.57      7.88 o 
  -9   3   8        2.31        9.33      5.31 o 
  -8   3   8       13.47        7.53      5.15 o 
  -7   3   8      514.13      459.32     21.97 o 
  -6   3   8        6.42        6.38      2.32 o 
  -5   3   8       33.15       34.02      2.82 o 
  -4   3   8      270.53      255.33      6.62 o 
  -3   3   8     1322.36     1383.26     23.02 o 
  -2   3   8      530.94      591.77     12.22 o 
  -1   3   8        3.37        4.24      1.93 o 
   0   3   8     2460.72     2776.14     47.09 o 
   1   3   8       57.23       49.94      3.68 o 
   2   3   8      325.66      355.34     10.77 o 
   3   3   8      946.79      944.36     22.23 o 
   4   3   8      563.67      535.82     19.67 o 
   5   3   8      148.79      123.20      7.70 o 
   6   3   8        4.01        6.66      5.01 o 
   7   3   8       20.94        9.35      9.78 o 
 -10   4   8       17.63        6.04      7.41 o 
  -9   4   8       31.24       28.35      7.48 o 
  -8   4   8       78.70       86.46      9.06 o 
  -7   4   8        9.00        9.73      3.75 o 
  -6   4   8       69.40       69.05      4.66 o 
  -5   4   8      286.42      306.72      9.34 o 
  -4   4   8      100.16       95.51      4.23 o 
  -3   4   8       11.68       10.98      2.09 o 
  -2   4   8      104.86      123.23      4.62 o 
  -1   4   8       52.16       65.20      3.11 o 
   0   4   8     1177.42     1244.21     23.42 o 
   1   4   8      179.24      185.63      6.99 o 
   2   4   8       49.74       57.08      5.89 o 
   3   4   8        0.10       -0.62      3.73 o 
   4   4   8      632.04      630.11     22.40 o 
   5   4   8        6.68        8.55      5.31 o 
   6   4   8       54.39       46.57     11.09 o 
   7   4   8      155.20      134.08     19.09 o 
 -10   5   8       39.27       43.05     13.00 o 
  -9   5   8        0.32       -1.49      5.67 o 
  -8   5   8       24.36       10.79      5.35 o 
  -7   5   8      302.06      282.57     12.07 o 
  -6   5   8      164.18      157.15      7.24 o 
  -5   5   8       76.94       78.94      4.32 o 
  -4   5   8      430.53      408.02      9.65 o 
  -3   5   8       42.06       40.28      3.57 o 
  -2   5   8       47.12       54.44      4.62 o 
  -1   5   8        5.97        5.98      3.16 o 
   0   5   8       56.43       45.77      4.96 o 
   1   5   8        1.83        4.42      3.30 o 
   2   5   8      125.81      115.75      9.42 o 
   3   5   8       12.10       17.54      5.03 o 
   4   5   8        5.37       -1.36      4.94 o 
   5   5   8        4.60       -0.05      5.82 o 
   6   5   8        9.52       10.18      8.98 o 
 -10   6   8       13.99       28.70      7.73 o 
  -9   6   8       24.31       43.36      7.65 o 
  -8   6   8       10.12        8.24      4.10 o 
  -7   6   8      127.67      149.07      9.07 o 
  -6   6   8      210.83      204.90     11.81 o 
  -5   6   8        0.06        0.54      3.48 o 
  -4   6   8      124.14      126.19      5.92 o 
  -3   6   8       11.31       13.07      3.09 o 
  -2   6   8      103.07       96.93      6.94 o 
  -1   6   8       32.42       30.07      4.43 o 
   0   6   8        1.91        7.41      3.57 o 
   1   6   8        3.45        9.11      4.30 o 
   2   6   8        6.22        2.23      4.62 o 
   3   6   8       41.22       44.09      8.37 o 
   4   6   8      149.75      183.79     15.96 o 
   5   6   8        6.52        0.89      5.73 o 
   6   6   8      109.95      116.06     17.98 o 
 -10   7   8       18.18       11.96     17.10 o 
  -9   7   8       37.42       41.16     16.72 o 
  -8   7   8      102.19      112.65     12.54 o 
  -7   7   8        7.27       -0.68      3.93 o 
  -6   7   8      217.87      196.72     15.76 o 
  -5   7   8       27.81       33.40      6.73 o 
  -4   7   8      169.13      170.26      9.92 o 
  -3   7   8      101.90       96.01      7.00 o 
  -2   7   8      240.37      202.34     17.63 o 
  -1   7   8      118.29      116.76      9.08 o 
   0   7   8      166.05      142.32      9.76 o 
   1   7   8      237.73      261.06     23.14 o 
   2   7   8      438.47      446.67     22.54 o 
   3   7   8      106.24      109.74     12.14 o 
   4   7   8      156.39      188.15     30.40 o 
   5   7   8       37.54       41.25     12.09 o 
 -10   8   8        4.79       -2.26     15.55 o 
  -9   8   8        0.04       -0.69      9.23 o 
  -8   8   8      168.21      190.25     21.54 o 
  -7   8   8       51.22       63.68     15.57 o 
  -6   8   8        0.80        5.32      4.38 o 
  -5   8   8        4.40        3.09      4.56 o 
  -4   8   8        3.84        8.77      4.52 o 
  -3   8   8       36.43       29.61      5.54 o 
  -2   8   8      401.91      379.32     17.11 o 
  -1   8   8      296.17      288.60     13.71 o 
   0   8   8      725.70      637.77     27.65 o 
   1   8   8       26.26       19.78      6.93 o 
   2   8   8      511.39      521.77     26.68 o 
   3   8   8       10.37       14.67      6.33 o 
   4   8   8        0.27       12.67     10.39 o 
   5   8   8      161.00      181.80     22.60 o 
  -9   9   8        1.81       -1.69      5.66 o 
  -8   9   8        0.02       -2.74      4.91 o 
  -7   9   8        2.61        2.76      5.31 o 
  -6   9   8       27.98       20.05      6.48 o 
  -5   9   8       20.93       28.65      6.70 o 
  -4   9   8       62.89       56.80      8.37 o 
  -3   9   8      872.20      953.47     37.16 o 
  -2   9   8      100.17       85.64      8.20 o 
  -1   9   8        1.91        5.05      4.39 o 
   0   9   8        1.63        5.10      4.81 o 
   1   9   8      803.57      856.04     35.75 o 
   2   9   8       74.41       89.63     11.26 o 
   3   9   8        9.72       19.98      6.74 o 
   4   9   8      159.95      214.20     18.23 o 
  -9  10   8       46.72       41.04     11.22 o 
  -8  10   8        1.43       12.50      7.24 o 
  -7  10   8       26.00       34.30      9.38 o 
  -6  10   8       73.33       84.67     10.65 o 
  -5  10   8       87.12      120.69     27.12 o 
  -4  10   8        2.52       -0.71      3.64 o 
  -3  10   8        0.26        6.10      4.48 o 
  -2  10   8        3.77       -0.91      3.64 o 
  -1  10   8       27.66       19.35      5.90 o 
   0  10   8        6.21        1.19      4.38 o 
   1  10   8        0.92        5.77      4.91 o 
   2  10   8       25.80       34.49      9.23 o 
   3  10   8       14.42        3.74      5.82 o 
  -8  11   8        0.04        3.91      5.39 o 
  -7  11   8        8.52       18.60      7.69 o 
  -6  11   8       84.34      127.53     16.50 o 
  -5  11   8        6.85        8.69      5.33 o 
  -4  11   8        0.24        1.25      4.27 o 
  -3  11   8       22.01       27.68     12.03 o 
  -2  11   8       22.27       33.50     11.51 o 
  -1  11   8        0.28        0.03      3.98 o 
   0  11   8       82.26       86.91     11.30 o 
   1  11   8        0.00        4.16      4.75 o 
   2  11   8        0.88        0.56      4.17 o 
  -7  12   8        0.19       12.08      6.47 o 
  -6  12   8        3.27        7.77      5.42 o 
  -5  12   8       21.84       23.71      6.71 o 
  -4  12   8        0.00        5.24      4.86 o 
  -3  12   8      145.33      154.27     12.58 o 
  -2  12   8      156.45      176.93     21.70 o 
  -1  12   8       27.03       33.79      7.24 o 
   0  12   8       33.79       46.39     19.15 o 
  -5  13   8        1.03        5.78      4.61 o 
  -4  13   8       23.24       26.52      7.08 o 
  -3  13   8       76.60       92.43     11.19 o 
  -2  13   8      106.98      145.31     14.06 o 
   2 -13   9        3.37       16.40      4.76 o 
   3 -13   9       39.39       41.00      7.41 o 
   4 -13   9        0.78       -2.51      3.07 o 
  -2 -12   9       21.07       51.58      7.15 o 
  -1 -12   9        7.64       34.23      5.79 o 
   1 -12   9        8.24       12.34      4.43 o 
   2 -12   9       78.43      136.19     10.73 o 
   3 -12   9        1.36       18.68      6.41 o 
   4 -12   9      126.48      133.96     12.04 o 
   5 -12   9       34.16       45.87      8.34 o 
  -3 -11   9        9.51       18.85      6.52 o 
  -2 -11   9       16.11       26.18      5.68 o 
  -1 -11   9       34.90       39.12      6.10 o 
   0 -11   9      102.90       69.23      7.51 o 
   1 -11   9        4.61        9.97      4.21 o 
   2 -11   9        0.54        1.08      3.53 o 
   3 -11   9       40.09       38.81      7.21 o 
   4 -11   9       41.64       22.49      5.56 o 
   5 -11   9        8.52        6.79      3.21 o 
   6 -11   9       26.66       27.89      8.11 o 
  -5 -10   9        8.72       13.60      4.18 o 
  -4 -10   9       78.84      113.25     12.56 o 
  -3 -10   9        3.11       -0.94      3.83 o 
  -2 -10   9       17.29       19.48      5.59 o 
  -1 -10   9      185.54      192.67     12.58 o 
   0 -10   9      129.45      118.83     16.04 o 
   1 -10   9       38.62       48.61      6.97 o 
   2 -10   9       10.78        4.75      3.79 o 
   3 -10   9       32.44       14.10      5.05 o 
   4 -10   9       26.01       24.56      6.17 o 
   5 -10   9        7.17        8.41      5.29 o 
   6 -10   9       13.31       21.00      6.92 o 
   7 -10   9       48.19       43.96     10.24 o 
  -5  -9   9        6.75        2.74      2.80 o 
  -4  -9   9       25.82       47.31      7.85 o 
  -3  -9   9      165.67      187.36     13.66 o 
  -2  -9   9       48.30       31.52      6.20 o 
  -1  -9   9       20.60       21.38      5.35 o 
   0  -9   9       66.28       94.11      9.53 o 
   1  -9   9       59.81       68.09      6.94 o 
   2  -9   9      216.42      195.44     15.63 o 
   3  -9   9       36.88       47.19      7.49 o 
   4  -9   9      198.28      233.03     16.77 o 
   5  -9   9        6.89        4.19      4.55 o 
   6  -9   9      199.70      232.80     18.98 o 
   7  -9   9      111.88      126.54     16.84 o 
  -6  -8   9       18.14       22.20      6.70 o 
  -5  -8   9        6.87        8.03      5.40 o 
  -4  -8   9        1.39        3.32      3.94 o 
  -3  -8   9      114.21      115.66     10.23 o 
  -2  -8   9       95.41      100.49      9.42 o 
  -1  -8   9       38.90       51.53      6.98 o 
   0  -8   9      298.61      299.94     19.17 o 
   1  -8   9      199.40      218.31     10.89 o 
   2  -8   9      169.14      211.07     21.12 o 
   3  -8   9       51.90        7.47      2.72 o 
   4  -8   9      499.19      486.86     27.85 o 
   5  -8   9      833.44      807.33     42.03 o 
   6  -8   9       48.20       34.18      8.95 o 
   7  -8   9        0.52       18.61      8.55 o 
   8  -8   9       82.23       91.96     15.91 o 
  -7  -7   9      118.74      152.84     16.97 o 
  -6  -7   9        0.00        6.98      5.83 o 
  -5  -7   9        6.59       12.79      5.83 o 
  -4  -7   9      259.25      265.49     17.66 o 
  -3  -7   9      329.42      299.24     17.89 o 
  -2  -7   9      123.79      104.83      9.42 o 
  -1  -7   9      118.61      104.38     11.80 o 
   0  -7   9      355.59      380.29     13.58 o 
   1  -7   9       14.29        6.31      3.25 o 
   2  -7   9     1087.62      722.13     34.95 o 
   3  -7   9     1055.20     1092.39     38.20 o 
   4  -7   9      957.82      939.64     46.41 o 
   5  -7   9       70.43       73.68     11.60 o 
   6  -7   9       30.00       28.07      8.80 o 
   7  -7   9      702.69      667.67     39.66 o 
   8  -7   9       71.56       68.90     14.65 o 
  -8  -6   9        9.21        9.01      6.60 o 
  -7  -6   9       43.58       48.95     10.17 o 
  -6  -6   9       11.73       19.75      6.66 o 
  -5  -6   9        2.09        5.79      5.20 o 
  -4  -6   9       32.91       33.84      7.37 o 
  -3  -6   9        8.30        3.62      1.44 o 
  -2  -6   9      159.58      164.25     10.60 o 
  -1  -6   9      184.90      182.38      6.91 o 
   0  -6   9        2.74       -1.96      3.69 o 
   1  -6   9      155.26      157.76      8.12 o 
   2  -6   9      111.45       81.08      6.10 o 
   3  -6   9        8.82        3.88      3.42 o 
   4  -6   9      265.33      284.20     14.34 o 
   5  -6   9      586.57      581.49     33.14 o 
   6  -6   9      450.54      437.35     28.47 o 
   7  -6   9       28.94       28.97      9.19 o 
   8  -6   9       31.89       41.55     11.75 o 
  -8  -5   9       25.26       33.38      9.14 o 
  -7  -5   9       88.37      115.43     15.71 o 
  -6  -5   9       15.46        5.19      5.55 o 
  -5  -5   9       58.87       63.20      9.86 o 
  -4  -5   9      198.86      178.53     14.28 o 
  -3  -5   9      195.25      174.53      9.53 o 
  -2  -5   9      131.04      124.86      8.16 o 
  -1  -5   9       12.33       20.65      3.32 o 
   0  -5   9        8.43        2.94      2.03 o 
   1  -5   9        0.00        1.82      2.86 o 
   2  -5   9      111.46      118.70      8.37 o 
   3  -5   9        2.63        4.81      3.59 o 
   4  -5   9      204.57      193.72     10.17 o 
   5  -5   9        1.73        3.00      4.91 o 
   6  -5   9       92.41       83.37     10.31 o 
   7  -5   9       12.05       -1.27     17.21 o 
   8  -5   9       30.25       17.26     13.71 o 
  -8  -4   9       50.13       65.93     12.21 o 
  -7  -4   9       17.72       18.37      7.69 o 
  -6  -4   9       11.90       10.79      6.63 o 
  -5  -4   9        0.17        1.32      4.93 o 
  -4  -4   9      103.54      109.27      9.31 o 
  -3  -4   9        0.54        4.46      3.34 o 
  -2  -4   9      346.48      334.88     16.34 o 
  -1  -4   9       16.23       17.87      2.49 o 
   0  -4   9      749.90      926.03     19.01 o 
   1  -4   9        6.43        8.16      2.24 o 
   2  -4   9        9.66       10.35      3.27 o 
   3  -4   9      656.42      725.34     20.00 o 
   4  -4   9      433.88      443.15     16.59 o 
   5  -4   9       13.99       20.51      5.35 o 
   6  -4   9       61.20       52.20      8.66 o 
   7  -4   9        0.01        0.63      5.43 o 
   8  -4   9       11.97       19.55     13.45 o 
  -9  -3   9        5.14        3.63      6.84 o 
  -8  -3   9        9.36        5.55      6.76 o 
  -7  -3   9       12.18        6.45      6.22 o 
  -6  -3   9        2.00        8.66      5.79 o 
  -5  -3   9       25.04       25.35      7.56 o 
  -4  -3   9      227.53      215.75     10.75 o 
  -3  -3   9      669.66      573.08     17.95 o 
  -2  -3   9      834.59      838.31     16.15 o 
  -1  -3   9       89.34      108.14      4.70 o 
   0  -3   9     1586.28     1964.04     41.08 o 
   1  -3   9       89.44      117.89      5.88 o 
   2  -3   9        3.34       13.88      3.42 o 
   3  -3   9      436.86      489.62     13.44 o 
   4  -3   9      301.02      373.77     13.74 o 
   5  -3   9      103.99      100.78      7.53 o 
   6  -3   9       77.91       79.33     10.04 o 
   7  -3   9       38.66       17.82     12.31 o 
   8  -3   9      163.74      125.61     19.68 o 
  -9  -2   9        1.02        1.95      6.97 o 
  -8  -2   9        6.93        7.60      7.41 o 
  -7  -2   9      218.75      182.46     12.53 o 
  -6  -2   9        4.75        2.43      3.34 o 
  -5  -2   9      100.64       90.06      6.29 o 
  -4  -2   9        8.16        3.70      2.84 o 
  -3  -2   9      242.97      237.10      9.73 o 
  -2  -2   9      576.92      533.43     12.38 o 
  -1  -2   9       45.68       62.57      4.82 o 
   0  -2   9      100.34      125.03      5.27 o 
   1  -2   9      479.24      627.96     11.77 o 
   2  -2   9     1079.60     1436.16     24.05 o 
   3  -2   9      305.72      316.98     10.11 o 
   4  -2   9      111.43      130.15      9.65 o 
   5  -2   9      307.56      339.38     12.58 o 
   6  -2   9        1.61        2.90      6.44 o 
   7  -2   9        0.01       -2.06      6.60 o 
   8  -2   9        4.16       -5.20      6.98 o 
  -9  -1   9       84.32       80.15     13.38 o 
  -8  -1   9       11.36       10.45      5.05 o 
  -7  -1   9        7.81        3.66      3.62 o 
  -6  -1   9      151.60      157.71      6.99 o 
  -5  -1   9        0.30        3.86      2.53 o 
  -4  -1   9       16.61       14.98      3.01 o 
  -3  -1   9      558.75      535.01      9.77 o 
  -2  -1   9        0.02       -2.24      1.69 o 
  -1  -1   9      286.11      283.98      6.70 o 
   0  -1   9     1730.51     2402.33     41.08 o 
   1  -1   9       18.49       37.79      3.66 o 
   2  -1   9      244.78      304.20      8.22 o 
   3  -1   9        4.00        9.26      4.23 o 
   4  -1   9      178.49      232.75      9.33 o 
   5  -1   9      108.48       94.25      7.22 o 
   6  -1   9        3.31        5.06      5.34 o 
   7  -1   9        3.88       -0.52      7.12 o 
   8  -1   9       47.64       44.85      9.09 o 
 -10   0   9        0.47        9.56      7.17 o 
  -9   0   9       58.88       56.33     17.03 o 
  -8   0   9       94.38      118.20      8.33 o 
  -7   0   9      126.84      137.02      9.77 o 
  -6   0   9       67.26       84.55      5.66 o 
  -5   0   9       90.88       95.29      5.97 o 
  -4   0   9      144.36      121.30      4.50 o 
  -3   0   9       13.36       18.65      2.18 o 
  -2   0   9      253.23      250.12      6.91 o 
  -1   0   9        1.61       -1.07      2.12 o 
   0   0   9       71.57       93.06      4.66 o 
   1   0   9        2.85        4.73      2.25 o 
   2   0   9      295.79      306.67      9.76 o 
   3   0   9       67.51       78.12      4.98 o 
   4   0   9       85.78       73.26      6.41 o 
   5   0   9        3.41        6.53      5.36 o 
   6   0   9       40.26       28.74      7.42 o 
   7   0   9       30.56       36.15      7.65 o 
   8   0   9        0.03        5.83      7.03 o 
 -10   1   9       12.76        8.11      8.25 o 
  -9   1   9        1.99        5.10      5.96 o 
  -8   1   9        8.25        8.32      5.01 o 
  -7   1   9      297.24      307.89     10.98 o 
  -6   1   9      129.20      144.46      6.78 o 
  -5   1   9        0.16        1.88      2.15 o 
  -4   1   9     1050.56     1012.39     17.61 o 
  -3   1   9        6.09        3.79      1.89 o 
  -2   1   9      104.23       96.96      4.51 o 
  -1   1   9      550.42      660.62     13.48 o 
   0   1   9     1241.14     1483.52     26.63 o 
   1   1   9      139.07      154.03      6.61 o 
   2   1   9        8.58        8.64      2.69 o 
   3   1   9       37.91       46.77      4.21 o 
   4   1   9       69.72       75.45      5.95 o 
   5   1   9        6.81        4.58      4.81 o 
   6   1   9        0.01       -1.59      5.49 o 
   7   1   9        7.98        8.40     10.41 o 
   8   1   9       49.62       51.30      8.88 o 
 -10   2   9       29.98       47.68      9.13 o 
  -9   2   9       21.41       18.51      8.57 o 
  -8   2   9       48.64       56.11      7.76 o 
  -7   2   9      683.97      634.77     50.77 o 
  -6   2   9      174.58      168.98      7.63 o 
  -5   2   9      110.93      106.49      4.34 o 
  -4   2   9      644.60      618.02     12.12 o 
  -3   2   9       41.96       56.07      3.68 o 
  -2   2   9       76.14       74.55      4.09 o 
  -1   2   9      110.56      124.55      4.95 o 
   0   2   9       89.19       96.53      5.70 o 
   1   2   9        0.70        2.31      2.00 o 
   2   2   9       28.92       42.11      3.94 o 
   3   2   9       56.78       67.33      5.56 o 
   4   2   9       96.62      104.74      9.44 o 
   5   2   9       73.53       73.37      6.31 o 
   6   2   9      157.63      164.19     12.02 o 
   7   2   9        0.86       -3.14      5.32 o 
 -10   3   9       14.86       14.93     12.45 o 
  -9   3   9        1.28        7.83      5.48 o 
  -8   3   9       54.69       58.93      8.89 o 
  -7   3   9       62.70       72.56      8.22 o 
  -6   3   9       21.48       21.21      4.50 o 
  -5   3   9      427.90      393.89      8.49 o 
  -4   3   9       49.99       48.63      3.37 o 
  -3   3   9       76.79       65.66      3.95 o 
  -2   3   9        0.30       -2.25      2.03 o 
  -1   3   9      739.87      812.61     16.04 o 
   0   3   9      391.76      479.34     11.55 o 
   1   3   9      353.84      409.95     10.55 o 
   2   3   9      704.08      718.36     19.83 o 
   3   3   9       88.53       83.99      5.90 o 
   4   3   9        6.00        2.97      3.50 o 
   5   3   9      246.49      239.54     21.85 o 
   6   3   9       16.78       23.79      9.12 o 
   7   3   9        2.67       14.60     10.32 o 
 -10   4   9       33.87       41.84      9.77 o 
  -9   4   9       86.34       88.30     11.15 o 
  -8   4   9       37.06       34.93      6.81 o 
  -7   4   9      788.30      771.83     26.29 o 
  -6   4   9       44.41       48.43      4.82 o 
  -5   4   9       57.49       61.81      4.11 o 
  -4   4   9       14.17       13.75      2.73 o 
  -3   4   9      447.83      489.57     11.05 o 
  -2   4   9        4.27        3.95      1.91 o 
  -1   4   9      146.56      134.47      6.13 o 
   0   4   9      284.82      278.00      9.11 o 
   1   4   9      118.23      122.92      6.20 o 
   2   4   9      889.18      911.29     21.58 o 
   3   4   9      153.77      175.22     10.72 o 
   4   4   9       24.25       31.18      6.20 o 
   5   4   9       50.58       54.70      7.51 o 
   6   4   9       23.64        6.17      9.21 o 
   7   4   9       56.91       50.44     13.99 o 
 -10   5   9       79.43       86.89     11.14 o 
  -9   5   9        0.74       -1.81      5.65 o 
  -8   5   9        3.36       -9.14      7.17 o 
  -7   5   9       89.23       92.74      7.21 o 
  -6   5   9       16.54       15.07      3.48 o 
  -5   5   9      127.66      125.18      7.95 o 
  -4   5   9      110.65       98.12      4.89 o 
  -3   5   9      116.65      110.63      4.88 o 
  -2   5   9      364.30      338.31     12.25 o 
  -1   5   9        0.10        9.11      3.43 o 
   0   5   9       47.13       40.30      7.58 o 
   1   5   9        0.60        7.85      4.88 o 
   2   5   9       71.48       61.82      7.11 o 
   3   5   9      149.26      146.80     10.67 o 
   4   5   9       35.86       33.87      9.52 o 
   5   5   9       18.27       13.16      9.71 o 
   6   5   9       42.20       49.51     13.31 o 
 -10   6   9       67.64       77.89     10.13 o 
  -9   6   9        2.25        8.79      9.65 o 
  -8   6   9       10.88       14.82      5.76 o 
  -7   6   9       53.98       56.13      5.79 o 
  -6   6   9       16.18       12.61      3.63 o 
  -5   6   9       57.92       70.39      7.70 o 
  -4   6   9       15.93       18.15      4.31 o 
  -3   6   9       43.55       39.82      4.76 o 
  -2   6   9       90.17       82.38      6.59 o 
  -1   6   9       25.12       29.23      5.00 o 
   0   6   9       13.74       11.19      4.75 o 
   1   6   9        2.26        3.22      5.61 o 
   2   6   9        0.38        1.52      4.92 o 
   3   6   9       65.56       60.02     14.25 o 
   4   6   9        1.93        3.92      5.80 o 
   5   6   9       12.48       12.10      6.93 o 
   6   6   9       13.21       -0.58      7.67 o 
 -10   7   9       35.91       71.86     20.38 o 
  -9   7   9       15.33        7.58     14.85 o 
  -8   7   9       57.94       54.82      8.19 o 
  -7   7   9      101.65       89.06     11.42 o 
  -6   7   9      100.97      105.87      9.45 o 
  -5   7   9        9.95       12.92      4.41 o 
  -4   7   9        0.70        6.67      3.86 o 
  -3   7   9      248.93      241.99     21.43 o 
  -2   7   9      209.63      189.48     11.09 o 
  -1   7   9      328.56      300.88     14.14 o 
   0   7   9        2.80        1.64      3.70 o 
   1   7   9       26.67       23.01      6.13 o 
   2   7   9       51.69       51.12      8.59 o 
   3   7   9      419.99      472.02     24.41 o 
   4   7   9      507.54      490.89     45.64 o 
   5   7   9       14.55        7.82      9.91 o 
  -9   8   9       17.40       18.08     15.87 o 
  -8   8   9        3.08       -3.55      4.34 o 
  -7   8   9        0.66        0.07      4.40 o 
  -6   8   9       43.14       50.99      8.95 o 
  -5   8   9       11.27        4.65      4.79 o 
  -4   8   9      101.71       90.14     10.29 o 
  -3   8   9      419.71      432.16     21.70 o 
  -2   8   9      250.41      253.99     14.41 o 
  -1   8   9        0.92        1.17      3.55 o 
   0   8   9      896.78      845.76     34.60 o 
   1   8   9      114.63      116.19     14.25 o 
   2   8   9      307.60      310.39     19.07 o 
   3   8   9      175.63      178.77     16.28 o 
   4   8   9       29.90       17.86      7.65 o 
  -9   9   9        2.21        0.45      5.69 o 
  -8   9   9       49.28       57.44     11.87 o 
  -7   9   9        1.59       -5.00      5.33 o 
  -6   9   9       30.45       20.09      7.00 o 
  -5   9   9      133.31      130.35     12.67 o 
  -4   9   9      170.36      165.31     20.27 o 
  -3   9   9       38.22       39.42     11.39 o 
  -2   9   9        0.07        6.96      3.88 o 
  -1   9   9      709.10      698.54     30.25 o 
   0   9   9      126.09      134.35     21.89 o 
   1   9   9       19.40       17.00      6.99 o 
   2   9   9      120.07      117.85     22.24 o 
   3   9   9      247.55      288.51     19.21 o 
  -8  10   9       18.09       22.95      8.53 o 
  -7  10   9       17.33       20.45      8.28 o 
  -6  10   9        1.97       -6.93      5.80 o 
  -5  10   9       75.88      101.43     11.52 o 
  -4  10   9       96.31       96.20     10.95 o 
  -3  10   9      316.09      358.66     19.67 o 
  -2  10   9        0.38       -3.65      7.76 o 
  -1  10   9       21.05       25.41      7.01 o 
   0  10   9       45.34       26.36     14.14 o 
   1  10   9       18.43       31.97     11.93 o 
   2  10   9       15.93       20.13      7.04 o 
   3  10   9        6.48       14.13      8.72 o 
  -8  11   9       11.40       15.73      7.53 o 
  -7  11   9        0.95        2.10      5.13 o 
  -6  11   9        0.02       -1.69      3.66 o 
  -5  11   9        4.26        3.22      4.42 o 
  -4  11   9        3.91        3.55      3.73 o 
  -3  11   9       16.69       11.87      5.79 o 
  -2  11   9        4.27        7.35      4.58 o 
  -1  11   9       26.65       31.16      7.13 o 
   0  11   9       13.27       15.97      6.56 o 
   1  11   9       21.51        9.64      5.18 o 
  -7  12   9        0.00       -1.61      4.62 o 
  -6  12   9       38.16       39.77      9.10 o 
  -5  12   9        4.43        5.54      5.21 o 
  -4  12   9        5.54        5.92      4.48 o 
  -3  12   9        6.18        7.59      6.66 o 
  -2  12   9        2.21       14.40      7.99 o 
  -1  12   9       69.52       92.97     11.46 o 
   0  12   9       17.01       27.82      7.04 o 
  -4  13   9       25.68       30.65      7.55 o 
  -3  13   9        0.34        2.13      6.39 o 
   2 -13  10       43.30       67.48      8.30 o 
   3 -13  10        3.05       22.13      5.87 o 
  -2 -12  10        0.20        5.82      4.57 o 
  -1 -12  10      130.35      162.92     12.38 o 
   0 -12  10       79.31       97.99      9.31 o 
   1 -12  10       44.52       72.85      8.44 o 
   2 -12  10      193.75      252.39     16.36 o 
   3 -12  10       10.66       14.08      5.12 o 
   4 -12  10       37.16       78.86     10.62 o 
   5 -12  10       40.83        3.14      1.55 o 
  -3 -11  10       47.01       55.38      8.79 o 
  -2 -11  10       28.22       20.31      5.78 o 
  -1 -11  10       14.44       15.64      4.90 o 
   0 -11  10       32.00       50.29      7.42 o 
   1 -11  10        9.63        9.87      4.16 o 
   2 -11  10       31.17       22.17      5.88 o 
   3 -11  10        0.04       -3.75      3.87 o 
   5 -11  10      114.14      117.89     14.10 o 
   6 -11  10       32.80       29.24      7.75 o 
  -4 -10  10        0.52        7.85      4.46 o 
  -3 -10  10       16.83       26.26      6.22 o 
  -2 -10  10        2.51        0.66      4.25 o 
  -1 -10  10       54.30       66.97      6.03 o 
   0 -10  10       11.02       17.46      5.16 o 
   1 -10  10       72.24       92.12      9.93 o 
   2 -10  10        2.33        2.44      4.09 o 
   3 -10  10       51.25       47.08      7.67 o 
   4 -10  10        6.19       -0.48      2.11 o 
   5 -10  10      138.22      152.54     14.09 o 
   6 -10  10        7.32        3.94      5.10 o 
   7 -10  10        1.05       10.28      6.04 o 
  -5  -9  10        0.22        5.93      3.55 o 
  -4  -9  10        0.02       10.88      4.17 o 
  -3  -9  10        0.43       -4.09      3.61 o 
  -2  -9  10       27.04       24.84      5.91 o 
  -1  -9  10      234.61      235.57     11.66 o 
   0  -9  10      178.80      166.88     12.46 o 
   1  -9  10       84.36       96.94     10.52 o 
   2  -9  10       33.36       24.13      5.32 o 
   3  -9  10      430.83      389.13     22.68 o 
   4  -9  10      183.45      156.35     13.79 o 
   5  -9  10       16.56       20.56      6.98 o 
   6  -9  10      286.45      300.98     22.43 o 
   7  -9  10       32.02       51.54     11.17 o 
  -6  -8  10        0.00        4.30      4.54 o 
  -5  -8  10       14.28        7.72      5.02 o 
  -4  -8  10       32.89        2.18      1.68 o 
  -3  -8  10        0.83        1.52      3.78 o 
  -2  -8  10       69.34       75.48      9.31 o 
  -1  -8  10      116.01      114.68     14.96 o 
   0  -8  10       76.12       85.53      8.33 o 
   1  -8  10       34.37       57.59     12.02 o 
   2  -8  10       68.35      101.00     31.31 o 
   3  -8  10        2.16       -2.86      3.25 o 
   4  -8  10       60.64       60.17      9.68 o 
   5  -8  10       52.46       61.73     10.46 o 
   6  -8  10      881.34      726.24     41.04 o 
   7  -8  10      308.85      248.84     21.77 o 
  -7  -7  10       86.78       97.17     13.56 o 
  -6  -7  10        0.81       -3.52      5.10 o 
  -5  -7  10       20.94       12.86      5.75 o 
  -4  -7  10        7.15        8.03      4.67 o 
  -3  -7  10      144.89      116.78     10.44 o 
  -2  -7  10       24.74       23.59      5.79 o 
  -1  -7  10       96.05       78.84      6.68 o 
   0  -7  10        0.97       -0.47      4.57 o 
   1  -7  10       57.06       59.79      6.18 o 
   2  -7  10       46.16       45.82     12.10 o 
   3  -7  10        6.50       19.85     11.98 o 
   4  -7  10      445.52      428.45     26.14 o 
   5  -7  10      284.32      296.62     21.59 o 
   6  -7  10      367.02      343.87     24.89 o 
   7  -7  10        7.06       18.10      8.56 o 
   8  -7  10      178.07      193.33     23.36 o 
  -7  -6  10      260.52      337.44     24.37 o 
  -6  -6  10       15.29        4.51      4.91 o 
  -5  -6  10       11.84        7.08      5.73 o 
  -4  -6  10       46.04       33.30      7.30 o 
  -3  -6  10      165.27      154.42     12.49 o 
  -2  -6  10       36.37       39.60      7.68 o 
  -1  -6  10        6.08        1.19      3.01 o 
   0  -6  10        2.38        1.73      2.98 o 
   1  -6  10      326.76      307.46     11.49 o 
   2  -6  10        8.81       10.55      4.29 o 
   3  -6  10       13.28       24.46      5.23 o 
   4  -6  10      290.67      241.84     18.37 o 
   5  -6  10        8.24       11.21      6.13 o 
   6  -6  10      648.97      574.92     35.07 o 
   7  -6  10       62.97       60.86     12.64 o 
  -8  -5  10       23.42       23.34      8.26 o 
  -7  -5  10       49.45       54.03     10.90 o 
  -6  -5  10        3.30       -7.61      4.33 o 
  -5  -5  10       57.02       32.62      7.87 o 
  -4  -5  10        2.05       -0.29      4.34 o 
  -3  -5  10        2.31        3.23      5.15 o 
  -2  -5  10        4.19       10.84      4.05 o 
  -1  -5  10        1.66        3.06      2.82 o 
   0  -5  10        0.00        2.37      2.95 o 
   1  -5  10      113.97      137.84     10.80 o 
   2  -5  10       85.87       99.50      7.78 o 
   3  -5  10      260.09      300.19     15.19 o 
   4  -5  10      170.35      180.24     11.65 o 
   5  -5  10       21.87       25.20      7.75 o 
   6  -5  10       39.12       45.87     10.36 o 
   7  -5  10       12.03       16.78     17.63 o 
   8  -5  10       17.26        8.58     13.15 o 
  -8  -4  10      116.98      181.07     20.54 o 
  -7  -4  10       38.49       40.59      9.89 o 
  -6  -4  10       16.79        6.80      6.05 o 
  -5  -4  10       71.61       71.49     10.99 o 
  -4  -4  10       30.34       44.06      5.70 o 
  -3  -4  10       56.32       62.00      7.47 o 
  -2  -4  10      236.62      258.43      8.93 o 
  -1  -4  10     1054.18     1187.71     33.20 o 
   0  -4  10      127.08      140.71      8.74 o 
   1  -4  10       22.35       34.57      4.23 o 
   2  -4  10       88.99       87.62      6.18 o 
   3  -4  10       19.20       23.50      6.05 o 
   4  -4  10       20.52       27.60      5.21 o 
   5  -4  10       14.58       20.62      6.20 o 
   6  -4  10        1.74       -5.76      4.06 o 
   7  -4  10      160.27      133.39     19.89 o 
   8  -4  10        0.35      -19.88     10.78 o 
  -9  -3  10        7.72        5.44      6.77 o 
  -8  -3  10        5.85       12.35      7.42 o 
  -7  -3  10       17.29       20.70      7.85 o 
  -6  -3  10        6.17       11.40      6.46 o 
  -5  -3  10      190.10      184.56     13.34 o 
  -4  -3  10        1.09        1.00      5.93 o 
  -3  -3  10       39.60       30.11      4.17 o 
  -2  -3  10       79.40       85.92      5.71 o 
  -1  -3  10        3.34        2.57      5.15 o 
   0  -3  10       25.31       21.19      3.82 o 
   1  -3  10        9.21       12.97      3.53 o 
   2  -3  10        8.36        9.95      3.64 o 
   3  -3  10       33.80       52.94      6.48 o 
   4  -3  10        4.02        2.61      3.48 o 
   5  -3  10        9.10       17.31      7.50 o 
   6  -3  10      200.50      196.53     14.36 o 
   7  -3  10       28.04       31.32     13.14 o 
   8  -3  10       81.22       57.90     16.28 o 
  -9  -2  10      135.93      148.64     20.28 o 
  -8  -2  10       34.94       51.80     11.53 o 
  -7  -2  10       27.82       29.42      8.65 o 
  -6  -2  10       72.25       73.95      7.72 o 
  -5  -2  10      124.55      112.16      7.11 o 
  -4  -2  10      189.43      161.25      8.34 o 
  -3  -2  10      394.46      432.64     12.07 o 
  -2  -2  10        1.40        4.27      2.88 o 
  -1  -2  10      247.99      261.52      9.84 o 
   0  -2  10      100.22      121.43      5.75 o 
   1  -2  10        7.88        5.50      2.63 o 
   2  -2  10      289.38      322.84     10.29 o 
   3  -2  10      154.92      173.75      7.77 o 
   4  -2  10      850.36      923.39     24.53 o 
   5  -2  10      102.50       98.87      8.92 o 
   6  -2  10       14.01       11.87      7.29 o 
   7  -2  10       15.17        2.19      8.87 o 
   8  -2  10        8.16       -2.59      7.50 o 
  -9  -1  10       72.18       86.29     12.01 o 
  -8  -1  10      185.53      198.56     14.88 o 
  -7  -1  10       89.57       94.50     22.06 o 
  -6  -1  10       41.10       40.50      4.78 o 
  -5  -1  10       25.49       27.23      3.73 o 
  -4  -1  10      203.35      210.14      7.97 o 
  -3  -1  10      136.34      142.81      5.84 o 
  -2  -1  10      101.38      100.16      4.38 o 
  -1  -1  10      121.26      166.23      5.67 o 
   0  -1  10        0.74        2.58      2.15 o 
   1  -1  10      487.00      553.69     12.98 o 
   2  -1  10        4.01       -0.80      2.82 o 
   3  -1  10       61.40       63.67      6.14 o 
   4  -1  10        5.93        5.28      4.04 o 
   5  -1  10       15.38       12.49      8.98 o 
   6  -1  10      110.51      102.01     14.38 o 
   7  -1  10      102.50       84.83     10.64 o 
   8  -1  10        0.05       -3.16     12.27 o 
 -10   0  10        0.07        8.28      7.17 o 
  -9   0  10      261.09      277.81     19.88 o 
  -8   0  10        1.15        3.71      5.76 o 
  -7   0  10      802.43      816.02     35.27 o 
  -6   0  10       18.73       24.25      3.47 o 
  -5   0  10       63.68       50.30      4.85 o 
  -4   0  10      279.50      276.85      9.07 o 
  -3   0  10      960.05      957.98     21.12 o 
  -2   0  10        0.00        1.83      1.86 o 
  -1   0  10      770.47      923.14     17.91 o 
   0   0  10      185.75      198.71      6.84 o 
   1   0  10      355.16      430.12     11.11 o 
   2   0  10       49.78       48.75      4.59 o 
   3   0  10        8.04        9.51      3.94 o 
   4   0  10       68.51       74.67      7.48 o 
   5   0  10       71.76       82.22      9.45 o 
   6   0  10       51.39       54.82     10.35 o 
   7   0  10        0.76        6.91      6.38 o 
   8   0  10        7.31        7.02      6.81 o 
 -10   1  10       20.13       20.52      8.57 o 
  -9   1  10       69.24       86.82      9.42 o 
  -8   1  10       24.59       28.77     13.07 o 
  -7   1  10      161.97      172.42     10.35 o 
  -6   1  10      119.58      108.80      6.81 o 
  -5   1  10       38.44       29.87      3.63 o 
  -4   1  10      111.07      116.88      4.74 o 
  -3   1  10       31.58       30.28      3.10 o 
  -2   1  10      366.19      388.36      9.48 o 
  -1   1  10       50.78       50.06      3.66 o 
   0   1  10        0.00        2.51      2.22 o 
   1   1  10        0.96        4.24      2.55 o 
   2   1  10        0.40        2.96      2.60 o 
   3   1  10       33.56       40.65      4.97 o 
   4   1  10        0.00        2.08      4.28 o 
   5   1  10      120.47      137.43     11.59 o 
   6   1  10       19.62       10.86      6.35 o 
   7   1  10       26.96       17.26      7.27 o 
 -10   2  10       20.96       31.63      7.74 o 
  -9   2  10       84.68      107.24     10.22 o 
  -8   2  10      159.30      182.83     25.96 o 
  -7   2  10       62.86       72.13     14.91 o 
  -6   2  10       55.41       74.13      5.78 o 
  -5   2  10      282.82      259.33      7.08 o 
  -4   2  10      224.22      210.68      6.24 o 
  -3   2  10      458.82      456.59     10.77 o 
  -2   2  10       33.78       20.69      2.80 o 
  -1   2  10       24.12       21.75      2.96 o 
   0   2  10      142.70      149.01      5.99 o 
   1   2  10        6.14        8.57      2.92 o 
   2   2  10       50.03       55.74      7.21 o 
   3   2  10      252.89      248.60      9.78 o 
   4   2  10      259.23      249.30     10.55 o 
   5   2  10       45.92       40.99      6.52 o 
   6   2  10        4.39        7.18      5.78 o 
   7   2  10       66.99       55.66      8.64 o 
 -10   3  10       93.17      123.39     12.56 o 
  -9   3  10        0.01      -10.84     10.46 o 
  -8   3  10        4.34        2.00      5.01 o 
  -7   3  10      231.75      247.78     13.46 o 
  -6   3  10      309.28      306.18     14.12 o 
  -5   3  10        7.46        6.81      2.31 o 
  -4   3  10       15.04       23.15      2.86 o 
  -3   3  10        9.85        4.90      2.32 o 
  -2   3  10       54.65       66.78      4.60 o 
  -1   3  10      434.16      401.02     10.90 o 
   0   3  10      137.11      124.60      6.43 o 
   1   3  10      281.08      311.85     15.04 o 
   2   3  10       11.52       13.43      5.13 o 
   3   3  10        5.98        9.71      3.77 o 
   4   3  10        0.02        1.57      3.51 o 
   5   3  10       45.04       40.67      5.95 o 
   6   3  10      305.19      269.02     23.38 o 
   7   3  10       20.71       17.36     10.43 o 
 -10   4  10        0.03        0.04      8.96 o 
  -9   4  10        6.76        5.50      5.76 o 
  -8   4  10       70.96       67.52      8.26 o 
  -7   4  10      151.34      133.07      9.84 o 
  -6   4  10        0.27        1.19      3.50 o 
  -5   4  10      133.57      129.55      5.82 o 
  -4   4  10      103.33      113.11      5.36 o 
  -3   4  10      136.45      125.53      5.97 o 
  -2   4  10        0.91        0.58      2.88 o 
  -1   4  10       71.39       75.90      5.06 o 
   0   4  10      210.81      198.84      7.94 o 
   1   4  10      125.37      139.67      7.03 o 
   2   4  10       32.62       25.57      4.06 o 
   3   4  10      310.20      307.34     11.20 o 
   4   4  10      166.35      175.11     13.21 o 
   5   4  10       44.03       40.44      6.87 o 
   6   4  10        3.07        8.01      9.42 o 
 -10   5  10        0.13        1.69      6.90 o 
  -9   5  10      112.24      123.30     10.65 o 
  -8   5  10       15.09       17.60      6.02 o 
  -7   5  10       56.73       56.03      5.97 o 
  -6   5  10       39.64       50.39      4.96 o 
  -5   5  10        3.71        5.44      2.86 o 
  -4   5  10       30.40       30.65      3.38 o 
  -3   5  10       71.76       66.33      4.87 o 
  -2   5  10       36.10       28.78      3.46 o 
  -1   5  10        2.67        1.83      3.02 o 
   0   5  10        3.30        9.86      3.92 o 
   1   5  10       75.56       64.79      7.38 o 
   2   5  10       38.36       44.56      8.59 o 
   3   5  10       34.06       21.84      5.74 o 
   4   5  10        6.61       12.89      5.43 o 
   5   5  10       48.02       50.36      7.57 o 
   6   5  10       22.51       21.30     10.68 o 
 -10   6  10        0.69       -1.19      6.39 o 
  -9   6  10       93.01      117.13     21.38 o 
  -8   6  10       15.98       17.13      5.73 o 
  -7   6  10       21.21       18.48      4.14 o 
  -6   6  10       80.19       62.90      5.55 o 
  -5   6  10       43.47       47.42      6.99 o 
  -4   6  10        1.53        5.45      3.43 o 
  -3   6  10      705.07      711.14     24.39 o 
  -2   6  10      118.28      103.02      7.66 o 
  -1   6  10        2.77        6.13      3.63 o 
   0   6  10       14.10        7.70      4.38 o 
   1   6  10        7.61        3.82     10.14 o 
   2   6  10        0.10       -4.38      4.51 o 
   3   6  10       61.00       48.60      9.22 o 
   4   6  10        3.62        2.47      6.02 o 
   5   6  10       41.26       23.64      8.78 o 
 -10   7  10        4.88       -6.49     15.32 o 
  -9   7  10       44.74       65.28     19.06 o 
  -8   7  10        1.20        1.31      5.14 o 
  -7   7  10      194.63      223.69     13.47 o 
  -6   7  10        0.70        3.26      4.28 o 
  -5   7  10      287.28      274.11     17.59 o 
  -4   7  10       11.12       12.63      6.09 o 
  -3   7  10       93.72       85.03     10.78 o 
  -2   7  10      220.00      203.06     14.87 o 
  -1   7  10        3.87        4.30      4.11 o 
   0   7  10       94.50       91.67     12.64 o 
   1   7  10      157.65      146.84     14.86 o 
   2   7  10       19.57       22.83      7.02 o 
   3   7  10       17.27       16.48      6.67 o 
   4   7  10       36.86       27.14     13.85 o 
   5   7  10       85.53       85.78     12.67 o 
  -9   8  10        8.13        5.27     15.91 o 
  -8   8  10       41.44       26.40      7.95 o 
  -7   8  10        1.64        7.70      5.56 o 
  -6   8  10       15.64       20.87      6.90 o 
  -5   8  10      150.53      166.87     13.45 o 
  -4   8  10        6.99       10.26      4.54 o 
  -3   8  10       10.96       17.23      5.06 o 
  -2   8  10        0.75        0.75      3.88 o 
  -1   8  10       19.02       21.40      7.83 o 
   0   8  10        0.03       -4.74      4.47 o 
   1   8  10       22.90       31.50     11.15 o 
   2   8  10      106.96      115.21     13.11 o 
   3   8  10      214.94      214.34     18.31 o 
   4   8  10       60.46       79.99     12.22 o 
  -8   9  10        1.39        5.80      7.19 o 
  -7   9  10        3.34        6.76     11.55 o 
  -6   9  10      168.95      174.86     15.21 o 
  -5   9  10       14.33        6.89      4.67 o 
  -4   9  10        1.67       -4.14      7.89 o 
  -3   9  10      395.21      383.12     20.65 o 
  -2   9  10      229.82      237.67     18.68 o 
  -1   9  10        3.81        2.80      4.62 o 
   0   9  10       23.45       29.45      7.10 o 
   2   9  10        3.15        9.15      6.23 o 
   3   9  10        1.32      -10.25      8.10 o 
  -8  10  10        0.28        6.04      6.33 o 
  -7  10  10       38.71       59.61     10.11 o 
  -6  10  10        0.39       -3.92      5.28 o 
  -5  10  10       41.12       60.33      9.32 o 
  -4  10  10       43.61       46.54     11.03 o 
  -3  10  10       74.77       70.87     10.00 o 
  -2  10  10       25.45       16.49     13.14 o 
  -1  10  10       22.36       26.91      7.67 o 
   0  10  10        5.52       14.93      9.39 o 
   1  10  10       17.22       21.87      7.25 o 
   2  10  10       25.12       29.87     14.63 o 
  -7  11  10      143.17      192.79     22.25 o 
  -6  11  10       20.42       49.78      9.52 o 
  -5  11  10        9.92        9.93      5.59 o 
  -4  11  10       18.44       23.38      6.35 o 
  -3  11  10       14.11        7.41      4.86 o 
  -2  11  10       12.03       14.12      6.06 o 
  -1  11  10        4.75        1.74      4.55 o 
   0  11  10        6.81        4.85      5.81 o 
   1  11  10        6.44        4.63      6.26 o 
  -6  12  10        4.48        3.68      5.48 o 
  -5  12  10        3.92        2.06      4.54 o 
  -4  12  10       35.99       41.27      8.55 o 
  -3  12  10       10.79        7.49      8.10 o 
  -2  12  10        2.72       12.33      6.21 o 
  -1  12  10       14.45       18.70     14.06 o 
  -1 -12  11       14.54       26.32      6.48 o 
   0 -12  11        0.97       -3.51      4.35 o 
   1 -12  11       18.09       35.01      6.84 o 
   2 -12  11        9.18       14.56      5.02 o 
   3 -12  11        1.51        3.68      3.86 o 
   4 -12  11       64.57       80.38     11.06 o 
  -3 -11  11        0.08        8.44      5.00 o 
  -2 -11  11        1.73        3.31      3.34 o 
  -1 -11  11        0.06       -6.92      3.86 o 
   0 -11  11        0.10       10.10      4.68 o 
   1 -11  11        5.96       10.56      4.87 o 
   2 -11  11        2.46        8.57      4.14 o 
   3 -11  11       29.46       20.79      5.58 o 
   4 -11  11        6.06       14.76      5.05 o 
   5 -11  11        2.20        9.25      5.04 o 
  -4 -10  11       10.63       11.73      4.86 o 
  -3 -10  11       90.92      120.06     11.31 o 
  -2 -10  11       15.00       27.04      6.63 o 
  -1 -10  11       26.77       34.87      6.99 o 
   0 -10  11       13.78       21.14      5.58 o 
   1 -10  11       48.69       54.50      8.12 o 
   2 -10  11        8.91       10.70      4.65 o 
   3 -10  11      297.42      296.63     18.98 o 
   4 -10  11       29.33       29.42      6.35 o 
   5 -10  11       31.51       25.20      6.43 o 
   6 -10  11       10.11        9.49      4.03 o 
  -5  -9  11        0.02       12.25      4.30 o 
  -4  -9  11       12.48       14.95      4.16 o 
  -3  -9  11       20.58       31.09      6.84 o 
  -2  -9  11       37.01       41.30      7.55 o 
  -1  -9  11       78.61       71.75      9.38 o 
   0  -9  11       47.86       41.64      7.08 o 
   1  -9  11      128.60      152.01     12.48 o 
   2  -9  11      122.68      117.27     10.90 o 
   3  -9  11       50.00       57.77      8.74 o 
   4  -9  11        6.12        5.16      4.71 o 
   5  -9  11       37.82       72.50     11.85 o 
   6  -9  11        5.33        1.16      4.08 o 
   7  -9  11        0.67       10.94      6.55 o 
  -6  -8  11       41.31       47.69      8.95 o 
  -5  -8  11        2.11        4.63      4.35 o 
  -4  -8  11       39.52       37.67      6.74 o 
  -3  -8  11       57.48       40.83      7.13 o 
  -2  -8  11        2.01        8.17      4.03 o 
  -1  -8  11        1.40        4.22      4.71 o 
   0  -8  11      106.77      105.67     10.07 o 
   1  -8  11        0.16       -0.24      2.82 o 
   3  -8  11       44.76       33.57      7.73 o 
   4  -8  11       35.24       24.22      7.12 o 
   5  -8  11        3.52        7.43      4.72 o 
   6  -8  11       46.25       51.37     10.85 o 
   7  -8  11       13.48       31.94      9.87 o 
  -7  -7  11        0.08        6.56      5.62 o 
  -6  -7  11        5.78        9.93      5.79 o 
  -5  -7  11       49.57       56.20      9.94 o 
  -4  -7  11       46.89       48.43      8.86 o 
  -3  -7  11       56.90        9.90      3.23 o 
  -2  -7  11       44.04       45.29      5.35 o 
  -1  -7  11      124.29      146.37     11.77 o 
   0  -7  11      132.44      181.82     10.61 o 
   1  -7  11        9.95       47.11      7.99 o 
   2  -7  11       11.04        6.45      4.98 o 
   3  -7  11      282.47      299.91     37.54 o 
   4  -7  11        2.92        1.79      4.20 o 
   5  -7  11       46.91       20.10      7.17 o 
   6  -7  11      150.06      131.51     17.22 o 
   7  -7  11      102.37      119.77     17.77 o 
  -7  -6  11        0.06       14.53      7.53 o 
  -6  -6  11       97.43       92.70     12.95 o 
  -5  -6  11      165.78      190.58     15.95 o 
  -4  -6  11        0.24        1.00      3.95 o 
  -3  -6  11       58.51       48.55      8.82 o 
  -2  -6  11      121.63      104.67      7.51 o 
  -1  -6  11       24.78       30.78      4.86 o 
   0  -6  11       64.11       52.45      5.88 o 
   1  -6  11        2.15        7.01      3.40 o 
   2  -6  11       57.19       49.24      6.77 o 
   3  -6  11       77.84       78.98      8.39 o 
   4  -6  11        3.08        0.28      4.51 o 
   5  -6  11       10.76        1.08      4.53 o 
   6  -6  11       71.11       60.38     12.48 o 
   7  -6  11       63.98       66.15     14.14 o 
  -8  -5  11        2.80        6.11      5.90 o 
  -7  -5  11      135.95      131.70     16.65 o 
  -6  -5  11       57.68       56.17     10.73 o 
  -5  -5  11        1.77        5.39      4.96 o 
  -4  -5  11      242.42      209.32     16.25 o 
  -3  -5  11        6.74        1.59      4.70 o 
  -2  -5  11       53.57       55.65      5.52 o 
  -1  -5  11      371.61      388.47     17.42 o 
   0  -5  11      390.80      421.00     15.85 o 
   1  -5  11       45.48       51.97      6.22 o 
   2  -5  11      473.33      533.39     22.63 o 
   3  -5  11       46.84       53.54      7.67 o 
   4  -5  11        4.24       16.43      7.81 o 
   5  -5  11       11.79       21.07      7.72 o 
   6  -5  11       20.87       16.33      7.76 o 
   7  -5  11       64.29       48.57      9.29 o 
   8  -5  11       24.42        5.38     13.33 o 
  -8  -4  11       32.65       35.75     10.47 o 
  -7  -4  11       32.88       22.40      8.28 o 
  -6  -4  11      139.52      134.58     15.97 o 
  -5  -4  11       26.05       19.60      6.81 o 
  -4  -4  11      223.88      212.79     16.69 o 
  -3  -4  11       49.49       57.72      7.43 o 
  -2  -4  11      109.62      148.67     10.76 o 
  -1  -4  11        4.66        0.65      3.81 o 
   0  -4  11        5.99       12.22      5.59 o 
   1  -4  11      851.63      923.10     28.76 o 
   2  -4  11      120.47      132.50      9.33 o 
   3  -4  11       23.93       27.79      5.29 o 
   4  -4  11        1.02        0.14      7.17 o 
   5  -4  11        0.33        4.17      8.70 o 
   6  -4  11       58.60       50.68      8.84 o 
   7  -4  11      128.20      105.64     18.39 o 
   8  -4  11        3.90        2.05     11.97 o 
  -9  -3  11        3.41        0.12      6.90 o 
  -8  -3  11        0.06        4.90      6.75 o 
  -7  -3  11       61.24       45.96     10.59 o 
  -6  -3  11        0.24        3.26      5.23 o 
  -5  -3  11       59.60       84.83     12.31 o 
  -4  -3  11        0.25        2.01      3.47 o 
  -3  -3  11       37.72       42.03      5.07 o 
  -2  -3  11        0.48        0.40      2.87 o 
  -1  -3  11       87.87      110.00      7.07 o 
   0  -3  11      249.87      326.54     13.49 o 
   1  -3  11       33.18       40.68      5.14 o 
   2  -3  11       14.34       13.88      4.15 o 
   3  -3  11      300.88      310.46     14.45 o 
   4  -3  11       23.45       22.66      4.41 o 
   5  -3  11        9.72       25.66      5.06 o 
   6  -3  11       27.88       26.84     14.02 o 
   7  -3  11        3.06        6.52      6.64 o 
   8  -3  11       66.34       55.16      9.26 o 
  -8  -2  11      217.34      210.47     22.61 o 
  -7  -2  11       46.15       48.65     10.49 o 
  -6  -2  11       38.96       45.59      6.60 o 
  -5  -2  11      262.46      232.95     10.81 o 
  -4  -2  11        8.25       12.29      3.62 o 
  -3  -2  11        8.38        5.84      2.58 o 
  -2  -2  11      475.82      503.60     15.60 o 
  -1  -2  11       88.51      100.54      6.84 o 
   0  -2  11      123.18      148.01      8.02 o 
   1  -2  11      465.50      514.59     13.91 o 
   2  -2  11       59.11       81.15      7.35 o 
   3  -2  11       34.93       44.84      5.15 o 
   4  -2  11      249.91      259.11     10.86 o 
   5  -2  11        0.03       -1.74      4.85 o 
   6  -2  11      387.99      433.24     32.00 o 
   7  -2  11      128.75      108.26     17.91 o 
   8  -2  11       21.82       18.40     12.36 o 
  -9  -1  11       39.03       96.97     26.57 o 
  -8  -1  11        0.93        9.04      5.40 o 
  -7  -1  11       32.82       30.16     10.92 o 
  -6  -1  11      426.57      424.03     19.11 o 
  -5  -1  11      353.10      351.35     12.92 o 
  -4  -1  11      262.49      272.49      8.87 o 
  -3  -1  11       70.73       62.75      4.92 o 
  -2  -1  11       16.48       16.88      3.53 o 
  -1  -1  11      101.25      118.75      5.45 o 
   0  -1  11      554.80      726.57     16.09 o 
   1  -1  11      121.74      157.76      7.37 o 
   2  -1  11       54.11       61.74      5.36 o 
   3  -1  11      140.12      150.61      7.92 o 
   4  -1  11      107.56      103.59      9.89 o 
   5  -1  11      223.21      227.33     15.20 o 
   6  -1  11       53.30       40.70      8.58 o 
   7  -1  11        5.34       12.83      7.83 o 
  -9   0  11      569.25      626.72     87.16 o 
  -8   0  11       96.62       94.61     17.64 o 
  -7   0  11      198.10      191.69      8.82 o 
  -6   0  11      134.54      137.44     14.62 o 
  -5   0  11      575.78      566.73     14.06 o 
  -4   0  11      407.23      381.28     10.55 o 
  -3   0  11       22.85       17.96      3.64 o 
  -2   0  11       76.40       78.28      4.82 o 
  -1   0  11      192.87      207.74      7.33 o 
   0   0  11       91.53      112.35      5.77 o 
   1   0  11       98.36      112.07      5.91 o 
   2   0  11        5.58        7.62      2.93 o 
   3   0  11       35.06       36.36      5.47 o 
   4   0  11        0.98        0.06      4.40 o 
   5   0  11        1.29        2.88      7.76 o 
   6   0  11       22.73       21.16      7.14 o 
   7   0  11        3.77        1.68      6.78 o 
 -10   1  11       11.74       16.19      6.58 o 
  -9   1  11        3.30       -2.09      7.68 o 
  -8   1  11        0.05       -2.05      4.64 o 
  -7   1  11      383.96      416.73     16.62 o 
  -6   1  11        0.34        4.17      5.94 o 
  -5   1  11       45.37       47.00      4.39 o 
  -4   1  11        0.04       -1.55      2.38 o 
  -3   1  11     1429.27     1472.16     31.08 o 
  -2   1  11       58.20       75.06      4.83 o 
  -1   1  11      319.13      354.51     10.67 o 
   0   1  11      831.27     1020.08     21.36 o 
   1   1  11        0.54        3.59      2.54 o 
   2   1  11       12.57       16.50      4.39 o 
   3   1  11      217.92      239.05     10.40 o 
   4   1  11      339.59      355.34     15.24 o 
   5   1  11       46.80       47.94     11.33 o 
   6   1  11      105.94       72.25      9.62 o 
   7   1  11        7.55        9.82     14.13 o 
 -10   2  11      475.10      580.92     43.54 o 
  -9   2  11      194.28      209.61     27.83 o 
  -8   2  11        7.74        9.04      5.64 o 
  -7   2  11      112.03      107.04      9.56 o 
  -6   2  11      475.47      482.24     14.25 o 
  -5   2  11        4.74        9.65      3.30 o 
  -4   2  11      275.72      269.21      7.79 o 
  -3   2  11       24.55       23.11      3.25 o 
  -2   2  11      315.65      341.21      9.79 o 
  -1   2  11       23.16       32.01      4.18 o 
   0   2  11       41.20       52.64      4.40 o 
   1   2  11        3.23        3.31      2.69 o 
   2   2  11        0.94        2.18      3.45 o 
   3   2  11      132.05      142.01      8.42 o 
   4   2  11       96.13      103.35      8.70 o 
   5   2  11       60.18       65.56      9.68 o 
   6   2  11       58.68       64.71      8.90 o 
   7   2  11       23.10       23.39     10.39 o 
 -10   3  11       22.87       30.51      7.71 o 
  -9   3  11        0.10        5.08      5.77 o 
  -8   3  11        0.22       -2.40      5.00 o 
  -7   3  11        0.92       -2.61      4.80 o 
  -6   3  11        1.19        0.29      4.40 o 
  -5   3  11       38.17       33.43      3.88 o 
  -4   3  11        3.82        3.60      2.28 o 
  -3   3  11        0.40        1.11      3.24 o 
  -2   3  11        0.35       -0.47      2.11 o 
  -1   3  11       26.00       27.59      3.48 o 
   0   3  11        3.82        2.73      2.79 o 
   1   3  11      103.26      102.04      6.40 o 
   2   3  11       17.36       16.01      3.88 o 
   3   3  11      145.55      142.65      8.25 o 
   4   3  11       37.66       44.36      6.52 o 
   5   3  11        0.05       -5.44      5.28 o 
   6   3  11        3.67        5.50      5.23 o 
 -10   4  11      108.11      122.33     12.66 o 
  -9   4  11      146.04      165.72     14.98 o 
  -8   4  11       39.90       29.83      6.79 o 
  -7   4  11        1.26       -1.02      4.99 o 
  -6   4  11      315.15      280.04     11.61 o 
  -5   4  11      106.20       80.95      6.28 o 
  -4   4  11      153.41      140.07      6.42 o 
  -3   4  11       15.13       16.26      3.50 o 
  -2   4  11      169.50      192.04      7.93 o 
  -1   4  11      345.40      326.93     10.63 o 
   0   4  11       22.74       31.99      4.65 o 
   1   4  11       39.82       44.16      4.60 o 
   2   4  11      136.05      132.65      9.75 o 
   3   4  11       54.45       49.27      5.18 o 
   4   4  11       20.91       13.73      3.82 o 
   5   4  11      154.64      158.78     14.97 o 
   6   4  11        2.83       14.27     11.19 o 
 -10   5  11        0.06        7.93      6.61 o 
  -9   5  11       51.53       42.33      9.02 o 
  -8   5  11       12.63       15.98      6.45 o 
  -7   5  11      515.95      476.08     19.22 o 
  -6   5  11      239.12      223.34     10.60 o 
  -5   5  11        7.40        7.74      2.88 o 
  -4   5  11       87.72       94.08      5.45 o 
  -3   5  11        0.02        2.37      3.29 o 
  -2   5  11        4.44        1.79      2.61 o 
  -1   5  11       18.26       14.89      3.12 o 
   0   5  11      325.82      346.85     13.69 o 
   1   5  11       63.03       66.37      7.47 o 
   2   5  11       14.01       11.40      9.46 o 
   3   5  11       70.02       70.09      8.24 o 
   4   5  11       98.52      112.40     11.01 o 
   5   5  11        3.51       21.68     20.94 o 
 -10   6  11       27.66       29.83     10.50 o 
  -9   6  11       74.51       75.49      8.85 o 
  -8   6  11       76.40       70.91      7.89 o 
  -7   6  11        2.30        3.54      3.63 o 
  -6   6  11      150.49      150.68      8.32 o 
  -5   6  11      299.69      242.56      9.86 o 
  -4   6  11        0.54        9.47      7.12 o 
  -3   6  11      125.28      106.68      9.35 o 
  -2   6  11      308.95      258.28     11.43 o 
  -1   6  11       68.80       42.90      6.76 o 
   0   6  11      105.07      100.12      9.00 o 
   1   6  11       10.39       -0.25      5.05 o 
   2   6  11        5.06       -0.71      6.76 o 
   3   6  11        7.62       13.29      6.90 o 
   4   6  11        4.01        0.13      6.08 o 
   5   6  11        0.00        0.52      6.67 o 
  -9   7  11        0.05        0.55     15.20 o 
  -8   7  11       17.97       15.67     10.78 o 
  -7   7  11       15.30        7.82      4.83 o 
  -6   7  11       25.97       27.23      6.35 o 
  -5   7  11       29.90       26.18      5.74 o 
  -4   7  11       47.13       43.21      6.97 o 
  -3   7  11       60.87       66.49      7.71 o 
  -2   7  11       66.34       65.66      7.77 o 
  -1   7  11      119.11      115.36     11.91 o 
   0   7  11        1.50       -0.21      4.47 o 
   1   7  11      221.91      199.07     15.08 o 
   2   7  11       18.55        9.33      5.82 o 
   3   7  11        7.28        8.27      6.34 o 
   4   7  11        0.00        1.12      6.33 o 
  -9   8  11        0.20      -11.89     14.60 o 
  -8   8  11       31.15       28.41      9.34 o 
  -7   8  11      123.87      152.36     15.01 o 
  -6   8  11      346.90      326.27     19.82 o 
  -5   8  11        0.44       -1.55      3.66 o 
  -4   8  11        3.84        6.92      4.68 o 
  -3   8  11      110.91       96.99      9.11 o 
  -2   8  11       30.64       28.91     13.86 o 
  -1   8  11       56.79       46.38      8.33 o 
   0   8  11        6.40       -3.36      3.65 o 
   1   8  11       61.46       59.71     11.36 o 
   2   8  11        7.87       14.82      6.48 o 
   3   8  11       19.04       24.88      8.23 o 
  -8   9  11       86.53       84.58     15.39 o 
  -7   9  11       10.42       13.96      6.53 o 
  -6   9  11       15.29        5.33      5.78 o 
  -5   9  11        2.08       -4.54     10.48 o 
  -4   9  11       39.46       30.14      7.25 o 
  -3   9  11        3.37        5.40      5.22 o 
  -2   9  11        0.00        4.33      6.86 o 
  -1   9  11        0.05       -2.08      4.35 o 
   0   9  11       23.76       33.72      7.71 o 
   1   9  11        2.31        4.21      4.88 o 
   2   9  11       52.21       62.18     10.99 o 
   3   9  11      169.37      189.05     17.88 o 
  -8  10  11       10.02        9.59      7.20 o 
  -7  10  11        3.93        0.44      6.97 o 
  -6  10  11        2.05       -2.18      6.56 o 
  -5  10  11       22.90       28.79     10.18 o 
  -4  10  11       75.84      103.57     26.85 o 
  -3  10  11       35.48       39.02      8.54 o 
  -2  10  11      100.19      111.19     12.26 o 
  -1  10  11        0.33       -2.04      4.56 o 
   0  10  11       90.64       99.97     12.24 o 
   1  10  11       10.81       20.98      8.58 o 
   2  10  11        1.26        7.28      5.89 o 
  -7  11  11        9.40       -0.35      5.10 o 
  -6  11  11       11.71        6.16      7.55 o 
  -5  11  11      291.16      380.41     29.36 o 
  -4  11  11        0.06        4.89      5.56 o 
  -3  11  11        0.20        6.22      6.37 o 
  -2  11  11       10.86       16.02      6.07 o 
  -1  11  11        7.34       13.55      7.89 o 
   0  11  11       16.92       23.61      8.14 o 
  -5  12  11       47.41       74.87     11.10 o 
  -4  12  11       26.08       37.26      8.33 o 
  -3  12  11       62.35       84.61     11.58 o 
  -2  12  11       10.23       16.00      5.99 o 
   0 -12  12       70.26       71.74      9.82 o 
   1 -12  12        0.05        1.95      4.17 o 
   2 -12  12       27.66        9.71      6.41 o 
   3 -12  12       16.74       12.52      4.96 o 
  -2 -11  12       68.68      105.71     12.75 o 
  -1 -11  12       46.87       43.73      8.51 o 
   0 -11  12       33.29       35.09      7.65 o 
   1 -11  12        2.21        2.05      4.57 o 
   2 -11  12       19.90       35.52      6.58 o 
   3 -11  12       35.34       32.87      6.73 o 
   4 -11  12        0.33       -0.24      2.52 o 
   5 -11  12        5.12        2.77      2.74 o 
  -4 -10  12       30.34       32.64      5.94 o 
  -3 -10  12       19.19       21.45      6.81 o 
  -2 -10  12        4.94        3.69      4.71 o 
  -1 -10  12       23.17       22.36      5.97 o 
   0 -10  12       83.27      101.00     11.59 o 
   1 -10  12       75.37      100.57     11.48 o 
   2 -10  12        6.72       15.24      4.41 o 
   3 -10  12        9.57        1.93      2.07 o 
   4 -10  12       15.62       16.04      4.78 o 
   5 -10  12        2.96       12.47      5.00 o 
   6 -10  12       13.94        6.04      4.40 o 
  -5  -9  12        2.19       12.21      3.55 o 
  -4  -9  12       55.93       29.15      6.40 o 
  -3  -9  12        1.02        9.31      4.57 o 
  -2  -9  12       29.55       29.14      5.04 o 
  -1  -9  12       79.84       97.17     11.59 o 
   0  -9  12        1.78        6.54      4.18 o 
   1  -9  12        8.17        8.28      4.62 o 
   2  -9  12      253.72      232.92     16.56 o 
   3  -9  12       63.47       54.84      9.37 o 
   4  -9  12       58.29       41.81      9.53 o 
   5  -9  12      162.47      163.59     17.82 o 
   6  -9  12        7.19        8.96      5.38 o 
  -6  -8  12        0.09        7.22      4.56 o 
  -5  -8  12        0.02       -1.78      3.38 o 
  -4  -8  12       79.31      100.43     12.13 o 
  -3  -8  12       27.49       13.08      4.77 o 
  -2  -8  12        7.61        8.23      2.90 o 
  -1  -8  12      134.47      162.29     13.04 o 
   0  -8  12       82.51       83.50     10.29 o 
   1  -8  12        8.75        3.88      3.03 o 
   2  -8  12       60.66       59.95      9.24 o 
   3  -8  12       22.30       15.58      6.25 o 
   4  -8  12        4.62       19.84      6.18 o 
   5  -8  12        9.61        8.64      5.77 o 
   6  -8  12       24.56       19.23      7.06 o 
   7  -8  12        0.79       16.46      7.77 o 
  -6  -7  12       15.45       12.12      6.02 o 
  -5  -7  12        0.38       -1.85      4.34 o 
  -4  -7  12      137.15      151.12     14.09 o 
  -3  -7  12       11.23       17.42      5.99 o 
  -2  -7  12        0.92       -2.96      1.48 o 
   0  -7  12      188.17       77.81      9.87 o 
   1  -7  12       20.31       18.31      5.91 o 
   2  -7  12      531.79      591.13     24.46 o 
   3  -7  12        4.85        1.77      4.44 o 
   4  -7  12       25.98       13.11      6.47 o 
   5  -7  12       11.70        8.11      6.29 o 
   6  -7  12        2.54        8.40      6.70 o 
   7  -7  12       55.34       51.41     12.54 o 
  -7  -6  12       43.80       48.40     10.78 o 
  -6  -6  12       72.03       62.44     10.48 o 
  -5  -6  12      105.70       94.66     12.73 o 
  -4  -6  12      614.05      561.45     31.54 o 
  -3  -6  12        0.00        7.57      5.14 o 
  -2  -6  12        7.97        9.61      5.81 o 
  -1  -6  12       35.45       48.94      8.70 o 
   0  -6  12      235.06      245.85     12.16 o 
   1  -6  12        9.98       24.43      5.93 o 
   2  -6  12      122.73      154.11     27.35 o 
   3  -6  12       59.46      222.63     17.04 o 
   4  -6  12      100.67       92.37     13.46 o 
   5  -6  12       16.04        6.17      6.17 o 
   6  -6  12        1.13        3.00      5.57 o 
   7  -6  12        0.16        9.89      8.02 o 
  -8  -5  12        0.70       21.69      8.00 o 
  -7  -5  12       59.59       54.27     11.00 o 
  -6  -5  12        0.40        2.93      5.13 o 
  -5  -5  12       88.72       70.92     11.55 o 
  -4  -5  12       57.04       43.16      8.81 o 
  -3  -5  12      112.49       70.80      7.40 o 
  -2  -5  12       80.36       82.80     11.15 o 
  -1  -5  12      136.18      161.60     10.51 o 
   0  -5  12       16.75        9.80      4.13 o 
   1  -5  12       77.27       73.65      9.70 o 
   2  -5  12        6.48       16.79      5.45 o 
   3  -5  12       30.09       49.61     17.92 o 
   4  -5  12       15.76       15.98      7.33 o 
   5  -5  12       72.42       90.23     14.12 o 
   6  -5  12       72.64       64.43     12.51 o 
   7  -5  12       55.41       48.86     15.63 o 
  -8  -4  12        0.69        4.19      6.22 o 
  -7  -4  12        0.01        0.68      5.65 o 
  -6  -4  12       45.79       55.45     10.72 o 
  -5  -4  12      278.93      229.81     18.31 o 
  -4  -4  12      717.07      650.68     35.12 o 
  -3  -4  12       27.66       15.66      4.60 o 
  -2  -4  12      212.24      229.65     12.24 o 
  -1  -4  12        0.57        1.34      3.79 o 
   0  -4  12       23.93       31.28      5.73 o 
   1  -4  12        0.77        1.53      4.02 o 
   2  -4  12        4.12       12.40      4.84 o 
   3  -4  12        0.12        6.11     13.81 o 
   4  -4  12      122.33      156.44     23.26 o 
   5  -4  12       66.88       56.84      9.02 o 
   6  -4  12        0.79        3.08      5.15 o 
   7  -4  12        9.50        4.49     11.45 o 
  -8  -3  12       13.83       20.40      8.68 o 
  -7  -3  12       12.58       12.61      7.10 o 
  -6  -3  12        5.11        7.02      6.23 o 
  -5  -3  12       16.87       14.14      6.56 o 
  -4  -3  12      461.40      421.42     25.93 o 
  -3  -3  12        1.45       -2.53      2.77 o 
  -2  -3  12      194.11      182.38     13.54 o 
  -1  -3  12       94.56      100.46      7.06 o 
   0  -3  12      106.18      142.36      8.94 o 
   1  -3  12       58.67       74.94      6.58 o 
   2  -3  12      249.99      310.34     12.15 o 
   3  -3  12        0.69        1.82      5.25 o 
   4  -3  12        0.20        5.17      3.56 o 
   5  -3  12        7.43       13.62      4.80 o 
   6  -3  12      108.44      100.76     10.21 o 
   7  -3  12        5.60       17.35      7.09 o 
  -9  -2  12       11.40       31.12     20.51 o 
  -8  -2  12       54.22       53.45     10.13 o 
  -7  -2  12      117.73      138.99     14.85 o 
  -6  -2  12      147.08      160.52     15.23 o 
  -5  -2  12        0.00        1.83      4.06 o 
  -4  -2  12      275.63      281.55      9.83 o 
  -3  -2  12       22.19       26.47      4.50 o 
  -2  -2  12       92.71       90.40      6.81 o 
  -1  -2  12        2.54       -3.18      5.85 o 
   0  -2  12      521.83      624.48     18.63 o 
   1  -2  12       64.76       59.03      5.82 o 
   2  -2  12       50.29       56.36      5.71 o 
   3  -2  12      385.75      451.22     14.80 o 
   4  -2  12        3.62        1.44      6.34 o 
   5  -2  12        8.71        3.91      6.50 o 
   6  -2  12       20.60        7.16      6.84 o 
   7  -2  12       15.72       11.50      8.03 o 
  -9  -1  12       30.89       42.66     15.05 o 
  -8  -1  12        1.69        7.19      4.71 o 
  -7  -1  12      479.56      463.56     37.90 o 
  -6  -1  12       58.96       59.08      7.47 o 
  -5  -1  12      379.25      378.71     16.95 o 
  -4  -1  12      415.27      406.82     11.02 o 
  -3  -1  12      848.16      830.88     20.42 o 
  -2  -1  12       92.18      109.07      6.46 o 
  -1  -1  12        6.79       10.89      3.64 o 
   0  -1  12      256.16      331.03     11.01 o 
   1  -1  12        8.78       17.02      4.96 o 
   2  -1  12       73.91       99.64      6.59 o 
   3  -1  12       42.44       53.38      5.35 o 
   4  -1  12       69.75       66.82      9.71 o 
   5  -1  12        9.98        3.00      9.26 o 
   6  -1  12       72.55       58.98     13.41 o 
   7  -1  12       27.63       26.27     11.88 o 
  -9   0  12       48.76       71.46     11.44 o 
  -8   0  12        0.37        2.44      6.40 o 
  -7   0  12      761.89      830.19     35.51 o 
  -6   0  12      230.02      208.31      9.93 o 
  -5   0  12      786.18      779.65     17.91 o 
  -4   0  12       44.09       44.21      4.64 o 
  -3   0  12      902.93      961.04     28.14 o 
  -2   0  12      170.53      173.09      7.95 o 
  -1   0  12     1115.58     1254.08     25.52 o 
   0   0  12      992.14     1224.74     25.00 o 
   1   0  12      147.19      170.90      8.40 o 
   2   0  12      417.09      458.79     13.88 o 
   3   0  12      152.34      154.82      8.22 o 
   4   0  12      120.81      138.71     16.91 o 
   5   0  12        0.31       -0.06      5.92 o 
   6   0  12      100.85       89.67     10.62 o 
   7   0  12       80.80       59.86      9.77 o 
  -9   1  12      176.97      214.10     27.40 o 
  -8   1  12      196.37      220.94     13.14 o 
  -7   1  12       25.06       30.72      6.87 o 
  -6   1  12       36.22       35.40      6.58 o 
  -5   1  12     1784.92     1842.26     40.16 o 
  -4   1  12        0.18        2.41      4.45 o 
  -3   1  12        1.11       -1.52      2.26 o 
  -2   1  12       39.72       47.28      4.28 o 
  -1   1  12      617.83      677.68     16.61 o 
   0   1  12      236.71      299.47      9.43 o 
   1   1  12        4.01       -0.66      2.82 o 
   2   1  12      271.69      293.65     10.78 o 
   3   1  12      281.19      296.90     17.41 o 
   4   1  12       77.17       78.23      9.68 o 
   5   1  12       25.74       33.06      7.65 o 
   6   1  12        4.45        9.48      8.55 o 
   7   1  12        0.62        0.62      6.59 o 
 -10   2  12       62.25       74.70     10.28 o 
  -9   2  12       96.84      124.28     13.38 o 
  -8   2  12       87.73       96.81      9.64 o 
  -7   2  12      101.37      103.69     12.29 o 
  -6   2  12       97.98      107.26      9.55 o 
  -5   2  12       12.48       15.86      3.69 o 
  -4   2  12      104.52      120.25      5.59 o 
  -3   2  12       26.25       11.58      4.53 o 
  -2   2  12      337.92      355.62     10.35 o 
  -1   2  12       61.15       54.35      4.47 o 
   0   2  12      927.11     1030.54     22.05 o 
   1   2  12       19.08       14.22      4.06 o 
   2   2  12        0.28       -2.43      3.57 o 
   3   2  12        6.87        7.85      5.20 o 
   4   2  12        0.63       -0.26      4.73 o 
   5   2  12        1.08       -2.07      5.58 o 
   6   2  12        7.68        2.63      6.27 o 
 -10   3  12        7.72       -1.70      7.80 o 
  -9   3  12        2.60       -1.01      6.01 o 
  -8   3  12       36.19       30.96      6.46 o 
  -7   3  12      170.49      172.13     14.64 o 
  -6   3  12        0.27       -0.88      5.53 o 
  -5   3  12        0.13        4.39      3.37 o 
  -4   3  12      154.99      168.26      7.03 o 
  -3   3  12      357.92      369.57     11.97 o 
  -2   3  12       26.47       31.83      4.42 o 
  -1   3  12      129.97      135.59      7.42 o 
   0   3  12      379.76      422.01     12.93 o 
   1   3  12       26.14       22.84      5.27 o 
   2   3  12       49.16       50.22      5.60 o 
   3   3  12       13.80       20.84      4.51 o 
   4   3  12       14.09       12.83      6.14 o 
   5   3  12       70.55       67.50      8.38 o 
   6   3  12       64.24       60.80     13.96 o 
 -10   4  12        6.74       10.55      6.59 o 
  -9   4  12       44.33       61.02      8.67 o 
  -8   4  12       43.26       42.81     10.53 o 
  -7   4  12       48.82       47.98      7.23 o 
  -6   4  12       24.27       20.41      5.75 o 
  -5   4  12       15.46       21.73      3.49 o 
  -4   4  12      123.57      106.66      5.92 o 
  -3   4  12      419.03      348.93     11.57 o 
  -2   4  12        4.92        4.98      3.23 o 
  -1   4  12       18.97       23.29      3.79 o 
   0   4  12      454.87      496.20     16.01 o 
   1   4  12       28.04       24.64      5.82 o 
   2   4  12        1.99        2.66      3.40 o 
   3   4  12       15.39       25.22      4.37 o 
   4   4  12      112.10      105.86     16.12 o 
   5   4  12       21.87       21.67      9.20 o 
   6   4  12       10.30       21.37     11.86 o 
  -9   5  12      121.47      128.32     11.35 o 
  -8   5  12       51.72       50.92      9.20 o 
  -7   5  12       84.85       86.53     11.86 o 
  -6   5  12        2.85        7.45      3.66 o 
  -5   5  12      263.17      215.41     15.26 o 
  -4   5  12        0.88        3.31      2.74 o 
  -3   5  12      398.62      376.68     11.90 o 
  -2   5  12        3.09        4.53      2.94 o 
  -1   5  12      274.90      226.77      8.69 o 
   0   5  12       46.02       30.79      7.32 o 
   1   5  12        3.32        1.03      4.11 o 
   2   5  12        7.86       10.32      9.07 o 
   3   5  12       14.15        9.87      5.31 o 
   4   5  12        6.63       -3.53      5.13 o 
   5   5  12        6.92       21.03      9.05 o 
  -9   6  12       45.52       43.71      7.78 o 
  -8   6  12        0.98       -2.61      4.92 o 
  -7   6  12       78.53       64.42      7.54 o 
  -6   6  12      268.08      235.16     15.76 o 
  -5   6  12       74.86       74.66      6.03 o 
  -4   6  12       39.09       31.26      5.07 o 
  -3   6  12       28.72       19.34      5.17 o 
  -2   6  12       48.67       64.94      6.59 o 
  -1   6  12       18.56       17.11      5.40 o 
   0   6  12       93.22       87.21      9.48 o 
   1   6  12        0.01       -1.78      4.11 o 
   2   6  12        1.39       -4.96      5.35 o 
   3   6  12       36.31       26.40     10.25 o 
   4   6  12       53.16       44.52     14.13 o 
  -9   7  12       13.96        6.08     16.40 o 
  -8   7  12        0.85        0.45     10.04 o 
  -7   7  12       47.35       42.21      7.86 o 
  -6   7  12       86.39       94.94      9.91 o 
  -5   7  12       24.36       13.47      5.44 o 
  -4   7  12       52.22       49.97     16.44 o 
  -3   7  12       73.49       79.60      8.89 o 
  -2   7  12      150.66      129.85     12.93 o 
  -1   7  12        0.00       -3.49      7.46 o 
   0   7  12        0.90       -3.58      3.95 o 
   1   7  12      325.05      343.60     20.25 o 
   2   7  12        1.02       16.05      6.52 o 
   3   7  12        2.48       -0.55      6.43 o 
   4   7  12        5.70        2.24      6.33 o 
  -9   8  12        1.42       -5.73     15.32 o 
  -8   8  12       47.33       29.78     23.53 o 
  -7   8  12        2.63       -2.79      5.31 o 
  -6   8  12        0.76       -0.73      5.48 o 
  -5   8  12       98.99      112.71     12.51 o 
  -4   8  12       14.33        7.69      5.68 o 
  -3   8  12       51.84       64.43      9.81 o 
  -2   8  12        1.88        2.76      4.51 o 
  -1   8  12       25.34       15.46      7.11 o 
   0   8  12        0.30       -0.22      5.31 o 
   1   8  12       76.75       83.48     11.38 o 
   2   8  12        1.51        3.93      5.79 o 
   3   8  12        9.05        1.77      6.04 o 
  -8   9  12       58.72       98.41     13.39 o 
  -7   9  12       76.63       85.19     12.36 o 
  -6   9  12      106.00      119.96     13.31 o 
  -5   9  12       41.80       49.85     20.57 o 
  -4   9  12        1.75       -6.21     10.95 o 
  -3   9  12       79.39      100.72     15.47 o 
  -2   9  12       13.79        9.56      5.59 o 
  -1   9  12        0.00        1.90      6.71 o 
   0   9  12       28.07       18.05      5.65 o 
   1   9  12       74.37       83.15     11.91 o 
   2   9  12        0.13       -2.64      5.74 o 
  -7  10  12      201.43      247.48     22.11 o 
  -6  10  12        9.74       24.41      7.37 o 
  -5  10  12        0.96        1.45      4.63 o 
  -4  10  12        0.00       -1.71      4.88 o 
  -3  10  12      207.83      245.95     20.47 o 
  -2  10  12       30.43       34.77      8.14 o 
  -1  10  12        2.72        7.50      9.39 o 
   0  10  12       71.24       67.33     15.74 o 
   1  10  12        2.75       15.23     10.83 o 
  -6  11  12       56.07       39.29      9.47 o 
  -5  11  12       11.16       12.35      6.49 o 
  -4  11  12       18.83       17.61      7.18 o 
  -3  11  12      149.28      218.02     16.84 o 
  -2  11  12        3.39       14.94      5.98 o 
  -1  11  12       20.69       45.79      9.28 o 
  -2 -11  13       30.04       28.23      7.11 o 
  -1 -11  13        6.80       15.10      5.44 o 
   0 -11  13        0.90        0.31      4.34 o 
   1 -11  13       24.73       29.91      6.67 o 
   2 -11  13        3.52        9.03      4.86 o 
   3 -11  13       28.85       37.80      7.01 o 
   4 -11  13        9.40       12.65      4.20 o 
  -3 -10  13      118.75      156.99     10.00 o 
  -2 -10  13       29.78       36.55      7.75 o 
  -1 -10  13        2.22        1.80      4.08 o 
   0 -10  13       62.98       87.09     11.79 o 
   1 -10  13       49.02       61.53     10.34 o 
   2 -10  13      130.73      145.90     12.40 o 
   3 -10  13       15.83       35.05      6.73 o 
   4 -10  13       10.44        2.78      4.10 o 
   5 -10  13       21.98       38.05      7.69 o 
  -4  -9  13       51.72       12.04      3.24 o 
  -3  -9  13        1.66        8.13      4.61 o 
  -2  -9  13        1.10        7.77      4.65 o 
  -1  -9  13       24.27       34.56      7.47 o 
   0  -9  13        6.51        5.60      3.61 o 
   1  -9  13        9.48       11.67      3.87 o 
   2  -9  13       28.75       29.02      6.38 o 
   3  -9  13        0.43       10.38      5.53 o 
   4  -9  13      135.97      138.64     16.61 o 
   5  -9  13        8.53       11.23      6.44 o 
   6  -9  13       26.20       22.77      7.68 o 
  -5  -8  13        1.21        6.25      5.28 o 
  -4  -8  13        8.83        7.18      5.75 o 
  -3  -8  13      117.06       95.71      8.16 o 
  -2  -8  13        7.23       11.37      4.34 o 
  -1  -8  13      211.12      241.04     16.65 o 
   0  -8  13        7.08        4.98      2.61 o 
   1  -8  13       15.90       13.51      5.01 o 
   2  -8  13        3.67        8.08      4.93 o 
   3  -8  13        0.02        1.97      4.57 o 
   4  -8  13        3.29        3.89      4.91 o 
   5  -8  13       18.61       27.42      8.10 o 
   6  -8  13        1.54        2.72      4.72 o 
  -6  -7  13        0.57       -0.29      4.14 o 
  -5  -7  13       35.53       32.90      8.35 o 
  -4  -7  13       44.50       46.36      8.88 o 
  -3  -7  13       99.11       96.73      8.72 o 
  -2  -7  13      106.93      104.88     12.51 o 
  -1  -7  13       15.04       20.93      5.47 o 
   0  -7  13       56.33       56.40     14.11 o 
   1  -7  13       20.01       15.92      6.07 o 
   2  -7  13       22.69       20.38      6.84 o 
   3  -7  13       13.36        5.78      5.74 o 
   4  -7  13       26.19       31.13      8.63 o 
   5  -7  13       34.04       30.63      8.85 o 
   6  -7  13       55.72       28.67      9.91 o 
  -7  -6  13       41.54       57.26     11.33 o 
  -6  -6  13        2.03        8.52      4.63 o 
  -5  -6  13       38.69       29.55      8.29 o 
  -4  -6  13       26.67       17.32      6.53 o 
  -3  -6  13      129.23      110.39      9.37 o 
  -2  -6  13      182.69      170.19     14.84 o 
  -1  -6  13       42.89       53.98      8.54 o 
   0  -6  13       32.09       25.58      7.18 o 
   1  -6  13       19.64       17.28      6.20 o 
   2  -6  13       66.36       80.32     11.87 o 
   3  -6  13      245.46      335.57     64.91 o 
   4  -6  13       34.52       45.37     10.44 o 
   5  -6  13       40.67       39.90     10.19 o 
   6  -6  13       78.01       75.72     14.14 o 
   7  -6  13        0.39       14.15      8.06 o 
  -7  -5  13        1.36        7.61      5.97 o 
  -6  -5  13        6.96        0.47      5.18 o 
  -5  -5  13       31.00       32.51      8.74 o 
  -4  -5  13      126.37      102.71     12.80 o 
  -3  -5  13       30.55       13.93      4.44 o 
  -2  -5  13       38.62       25.30      6.87 o 
  -1  -5  13      226.21      178.75     15.27 o 
   0  -5  13       71.83       82.40      6.87 o 
   1  -5  13      167.44      188.23     17.20 o 
   2  -5  13       69.86       92.00      9.47 o 
   3  -5  13       11.48      104.98     10.74 o 
   4  -5  13       71.27       77.82     12.52 o 
   5  -5  13        5.75        9.04      6.88 o 
   6  -5  13       69.64       74.65     13.88 o 
   7  -5  13        6.74        1.09     12.02 o 
  -8  -4  13      110.53      129.57     17.75 o 
  -7  -4  13        1.78       14.05      7.13 o 
  -6  -4  13        4.15        5.63      6.16 o 
  -5  -4  13        3.22       -2.94      4.56 o 
  -4  -4  13        1.50        3.24      3.97 o 
  -3  -4  13       92.36       79.47     10.33 o 
  -2  -4  13      146.01      159.28     21.14 o 
  -1  -4  13        3.48        2.46      3.81 o 
   0  -4  13       57.74       98.90      9.09 o 
   1  -4  13       72.11       94.32      8.68 o 
   2  -4  13       31.29       39.69      6.91 o 
   3  -4  13        2.28        4.61      5.46 o 
   4  -4  13       84.69       83.82     11.13 o 
   5  -4  13       34.53       37.99      8.03 o 
   6  -4  13      129.77      126.33     19.96 o 
   7  -4  13        3.04       -3.09     11.67 o 
  -8  -3  13       11.37       12.13     19.07 o 
  -7  -3  13       49.59       53.53      9.93 o 
  -6  -3  13       18.24       26.00      7.35 o 
  -5  -3  13        7.56        3.32      5.65 o 
  -4  -3  13        0.73        1.36      3.60 o 
  -3  -3  13      160.71      124.29     12.42 o 
  -2  -3  13      253.52      274.29     18.77 o 
  -1  -3  13        5.78       -1.77      5.51 o 
   0  -3  13      176.24      181.56      9.47 o 
   1  -3  13       41.01       35.81      5.32 o 
   2  -3  13        9.72       17.93      5.55 o 
   3  -3  13        0.00        5.64      8.22 o 
   4  -3  13       51.88       59.74      8.88 o 
   5  -3  13        8.54        7.48      5.54 o 
   6  -3  13       22.71       14.69      6.54 o 
   7  -3  13        0.44      -14.23     10.42 o 
  -9  -2  13        0.49       19.47     20.20 o 
  -8  -2  13       16.57       16.75      7.91 o 
  -7  -2  13      129.64      158.91     15.81 o 
  -6  -2  13        0.09        0.91      4.99 o 
  -5  -2  13      107.85      106.72      8.01 o 
  -4  -2  13       57.19       57.39      6.71 o 
  -3  -2  13       20.83       14.53      4.04 o 
  -2  -2  13      238.88      298.84     11.86 o 
  -1  -2  13      193.07      239.45     12.29 o 
   0  -2  13        7.66        1.92      4.04 o 
   1  -2  13      146.30      160.63      8.17 o 
   2  -2  13        7.43        8.41      3.75 o 
   3  -2  13        8.97       10.22      4.15 o 
   4  -2  13        0.00        2.03      4.31 o 
   5  -2  13        6.60       12.35      6.72 o 
   6  -2  13       48.09       33.40      8.29 o 
   7  -2  13       10.16       16.44      8.93 o 
  -9  -1  13       47.63       65.38     10.70 o 
  -8  -1  13        0.28        5.92      4.27 o 
  -7  -1  13       92.98      108.64     11.84 o 
  -6  -1  13       45.54       51.10      5.87 o 
  -5  -1  13      510.39      516.10     16.48 o 
  -4  -1  13       17.94       11.62      4.00 o 
  -3  -1  13      262.70      270.43      9.94 o 
  -2  -1  13      253.35      268.45      9.92 o 
  -1  -1  13       34.33       35.23      4.81 o 
   0  -1  13       97.18      123.09      7.30 o 
   1  -1  13      116.12      135.04      7.72 o 
   2  -1  13      138.63      173.39      8.64 o 
   3  -1  13       25.29       23.81      5.35 o 
   4  -1  13        1.18       -1.50      6.07 o 
   5  -1  13        4.57       -3.09      6.09 o 
   6  -1  13       10.89      -12.60      8.52 o 
   7  -1  13       14.29        5.57     10.58 o 
  -9   0  13       25.43       37.52      9.54 o 
  -8   0  13       80.56       81.42     11.34 o 
  -7   0  13       54.57       61.14     10.04 o 
  -6   0  13       75.90       75.71      8.53 o 
  -5   0  13     1232.95     1275.95     29.40 o 
  -4   0  13        3.29        9.72      3.46 o 
  -3   0  13     1951.50     2031.04     46.71 o 
  -2   0  13       61.54       68.78      5.90 o 
  -1   0  13     2178.92     2380.40     50.26 o 
   0   0  13        0.88        2.31      3.90 o 
   1   0  13      518.41      576.81     16.18 o 
   2   0  13      235.57      282.46     12.31 o 
   3   0  13        0.17       -6.10      4.89 o 
   4   0  13       97.33      108.34     15.92 o 
   5   0  13        4.70       -3.97      8.08 o 
   6   0  13        8.60        5.05      9.75 o 
  -9   1  13       11.81        9.71      6.55 o 
  -8   1  13        1.08        1.72      5.57 o 
  -7   1  13      922.04      983.57     49.52 o 
  -6   1  13      373.66      411.07     13.09 o 
  -5   1  13       17.87       25.88      4.95 o 
  -4   1  13      167.08      171.04     13.94 o 
  -3   1  13     2069.37     2189.58     46.81 o 
  -2   1  13       90.96      116.52      7.21 o 
  -1   1  13        0.57       -0.57      3.35 o 
   0   1  13       39.43       46.93      5.31 o 
   1   1  13      693.26      858.20     25.90 o 
   2   1  13      179.52      217.71     12.29 o 
   3   1  13       18.04       23.18      7.22 o 
   4   1  13       21.26       23.24      9.90 o 
   5   1  13      125.00      111.14     21.88 o 
   6   1  13       24.18       15.39      7.61 o 
  -9   2  13        1.82       -5.88      9.05 o 
  -8   2  13       11.37       16.54      7.90 o 
  -7   2  13      763.58      700.64     40.86 o 
  -6   2  13       29.93       28.18      6.35 o 
  -5   2  13      372.14      393.21     14.54 o 
  -4   2  13      549.82      598.59     16.69 o 
  -3   2  13        7.74        8.65      3.05 o 
  -2   2  13       72.03       85.04      7.86 o 
  -1   2  13      372.26      434.79     13.09 o 
   0   2  13        7.97       11.71      3.88 o 
   1   2  13       15.00       14.47      4.29 o 
   2   2  13      249.29      291.01     17.03 o 
   3   2  13        4.00        0.67      4.94 o 
   4   2  13       18.04       27.07      6.01 o 
   5   2  13        2.09       -1.43      6.11 o 
   6   2  13        9.81        6.22      6.71 o 
  -9   3  13        0.43       -3.88      6.21 o 
  -8   3  13        0.23       -0.45      5.43 o 
  -7   3  13        8.95        9.90      5.74 o 
  -6   3  13       18.81       21.63      6.08 o 
  -5   3  13        0.04       14.69      7.46 o 
  -4   3  13        6.48        3.99      3.41 o 
  -3   3  13       54.12       67.36     10.11 o 
  -2   3  13       12.94        6.71      3.57 o 
  -1   3  13      210.63      231.78      9.44 o 
   0   3  13       10.49       13.41      4.27 o 
   1   3  13        1.93       -1.14      4.33 o 
   2   3  13       63.24       56.54      9.67 o 
   3   3  13       58.85       52.72      7.05 o 
   4   3  13       42.73       58.46     14.27 o 
   5   3  13        1.19        4.14      5.75 o 
   6   3  13        2.25       -8.15     11.40 o 
  -9   4  13       38.31       54.46     13.61 o 
  -8   4  13       36.46       35.36      7.35 o 
  -7   4  13      317.92      297.40     18.03 o 
  -6   4  13        1.65        7.67      5.17 o 
  -5   4  13      324.25      316.26     20.02 o 
  -4   4  13      224.38      210.36      7.86 o 
  -3   4  13      396.62      423.89     13.13 o 
  -2   4  13       12.59        8.47      3.34 o 
  -1   4  13      115.51       88.69      6.17 o 
   0   4  13       24.60       35.55      5.82 o 
   1   4  13        0.00        0.17      3.60 o 
   2   4  13      115.24      116.01      7.72 o 
   3   4  13       27.08       19.79      5.11 o 
   4   4  13       33.81       18.14      5.19 o 
   5   4  13       19.76       12.33     11.73 o 
  -9   5  13        0.97        3.53      6.12 o 
  -8   5  13        8.01        2.48      5.51 o 
  -7   5  13      225.21      215.52     21.00 o 
  -6   5  13       15.26       13.53      5.38 o 
  -5   5  13      124.44      146.21     10.72 o 
  -4   5  13        0.03        4.93      3.48 o 
  -3   5  13      654.05      522.40     14.97 o 
  -2   5  13       66.44       56.26      5.35 o 
  -1   5  13       47.77       32.28      4.48 o 
   0   5  13      105.66       93.34      7.13 o 
   1   5  13      178.18      172.37     12.31 o 
   2   5  13       15.62       15.48      5.98 o 
   3   5  13      121.18      126.15     11.19 o 
   4   5  13        3.18       11.85      9.22 o 
   5   5  13        1.75        5.27      8.57 o 
  -9   6  13       48.42       50.40     12.48 o 
  -8   6  13       95.11       86.23      9.18 o 
  -7   6  13       88.31       96.90     20.89 o 
  -6   6  13       33.54       26.24      4.86 o 
  -5   6  13      163.09      134.25      9.38 o 
  -4   6  13       11.12       17.81      4.46 o 
  -3   6  13       46.95       52.49      6.16 o 
  -2   6  13        5.12        8.07      4.80 o 
  -1   6  13       41.34       19.31      6.15 o 
   0   6  13      103.49       87.67     20.46 o 
   1   6  13       88.52       81.61      9.91 o 
   2   6  13       98.33       96.70     15.93 o 
   3   6  13      131.49       93.10     12.34 o 
   4   6  13        6.20       -2.15     15.57 o 
  -9   7  13       11.21       -9.92     14.70 o 
  -8   7  13        6.98       -1.73     10.69 o 
  -7   7  13       69.06       74.40     13.20 o 
  -6   7  13        1.64        1.36      5.72 o 
  -5   7  13       53.48       56.91      8.14 o 
  -4   7  13        2.47        2.45      4.68 o 
  -3   7  13      362.88      314.41     15.33 o 
  -2   7  13       71.23       69.48     10.30 o 
  -1   7  13      177.03      169.19     18.98 o 
   0   7  13      106.58       67.00     21.08 o 
   1   7  13        0.09        7.20      6.45 o 
   2   7  13       38.98       21.70      7.95 o 
   3   7  13      176.48      173.34     17.50 o 
  -8   8  13        1.07      -10.78     10.40 o 
  -7   8  13       10.06       12.36      6.90 o 
  -6   8  13        0.09        2.03      7.17 o 
  -5   8  13        0.04       -1.65      4.98 o 
  -4   8  13        9.03        4.84      5.39 o 
  -3   8  13      511.78      499.64     25.53 o 
  -2   8  13        4.83       14.05      6.61 o 
  -1   8  13        3.28        7.63      5.84 o 
   0   8  13       95.92      107.40     12.63 o 
   1   8  13       38.05       39.10      9.36 o 
   2   8  13        0.35       -1.54      8.03 o 
  -8   9  13        1.02       11.56     16.30 o 
  -7   9  13        6.20       13.33      6.49 o 
  -6   9  13        4.20        6.60     12.94 o 
  -5   9  13      101.85      120.54     13.41 o 
  -4   9  13        8.49       19.32      7.12 o 
  -3   9  13       14.62       16.99      7.39 o 
  -2   9  13        0.35       -1.78      5.49 o 
  -1   9  13        8.46       15.96      6.44 o 
   0   9  13        7.81       -0.69      5.15 o 
   1   9  13        5.76        5.12     15.60 o 
  -7  10  13       18.18       39.23     14.12 o 
  -6  10  13        3.38       -2.11      5.79 o 
  -5  10  13      267.69      337.68     21.22 o 
  -4  10  13       25.51       24.42      7.43 o 
  -3  10  13        1.51       -0.33      5.09 o 
  -2  10  13        2.99       -0.10      5.05 o 
  -1  10  13       43.61       53.10      9.86 o 
   0  10  13       41.03       45.65      9.97 o 
  -5  11  13       70.32       71.85     11.17 o 
  -4  11  13        2.46       11.43      6.68 o 
  -3  11  13        3.77        9.41      5.41 o 
  -2  11  13       21.95       18.98     16.26 o 
  -1 -11  14      104.58      134.88     14.67 o 
   0 -11  14       25.64       35.16      7.84 o 
   1 -11  14       46.40       64.07     10.21 o 
   2 -11  14        0.46        8.03      3.65 o 
   3 -11  14       29.27        8.40      2.02 o 
  -3 -10  14       11.26       17.29      5.33 o 
  -2 -10  14       12.45       13.71      6.35 o 
  -1 -10  14      328.15      416.30     25.54 o 
   0 -10  14       26.54       42.34      7.93 o 
   1 -10  14        6.67       15.98      4.77 o 
   2 -10  14        2.62        4.30      1.98 o 
   3 -10  14      220.93      234.86     17.73 o 
   4 -10  14       30.28       45.89      8.14 o 
  -4  -9  14        2.94        8.60      2.67 o 
  -3  -9  14       30.37       -0.03      1.94 o 
  -2  -9  14        4.92       10.20      3.65 o 
  -1  -9  14       28.68       20.97      5.06 o 
   0  -9  14       22.74       19.82      5.84 o 
   1  -9  14       77.63       62.28      9.19 o 
   2  -9  14       15.02       22.99      6.76 o 
   3  -9  14       85.54       74.93     10.96 o 
   4  -9  14        0.39        4.98      5.01 o 
   5  -9  14       13.94       13.65      6.58 o 
  -5  -8  14       11.19       14.03      5.50 o 
  -4  -8  14        1.74        5.72      3.03 o 
  -3  -8  14       20.71       14.00      5.60 o 
  -2  -8  14        1.47       -3.31      3.22 o 
  -1  -8  14       75.49       91.08     11.87 o 
   0  -8  14        6.19       14.24      5.49 o 
   1  -8  14       54.01       93.21     13.00 o 
   2  -8  14        5.26       -1.36      3.62 o 
   3  -8  14       43.60       46.16      9.55 o 
   4  -8  14        8.41       14.94      6.69 o 
   5  -8  14        1.37        7.04      5.54 o 
   6  -8  14       64.48       47.50     11.17 o 
  -6  -7  14        4.34        5.31      4.97 o 
  -5  -7  14        7.19       12.69      6.54 o 
  -4  -7  14        8.01       10.14      4.23 o 
  -3  -7  14       57.42       65.17     11.11 o 
  -2  -7  14       15.67       10.67      5.96 o 
  -1  -7  14       25.80       16.18     17.15 o 
   0  -7  14       51.54       66.41     15.12 o 
   1  -7  14        1.60       -1.15      4.61 o 
   2  -7  14      164.07      168.53     15.69 o 
   3  -7  14        1.56        0.45      4.70 o 
   4  -7  14        0.88        6.63      5.92 o 
   5  -7  14       67.17       60.00     12.23 o 
   6  -7  14        1.20        3.73      6.34 o 
  -6  -6  14        0.01        3.88      5.81 o 
  -5  -6  14      116.18      122.31     15.38 o 
  -4  -6  14       32.06       29.70     10.59 o 
  -3  -6  14      108.26       88.54     12.77 o 
  -2  -6  14       31.45       28.72      7.22 o 
  -1  -6  14      206.39      191.46     18.84 o 
   0  -6  14       35.86       40.26      7.96 o 
   1  -6  14      198.40      213.96     17.76 o 
   2  -6  14       58.00       73.04     11.81 o 
   3  -6  14        2.78        0.79      5.50 o 
   4  -6  14        1.98       10.47      6.32 o 
   5  -6  14       22.53       18.45      8.49 o 
   6  -6  14       55.46       37.77     10.78 o 
  -7  -5  14        8.36        6.79      5.54 o 
  -6  -5  14       11.78       16.34      7.46 o 
  -5  -5  14       19.84       10.50      6.69 o 
  -4  -5  14       30.63       39.61      8.60 o 
  -3  -5  14      225.51      229.63     15.42 o 
  -2  -5  14        6.10        8.85      6.04 o 
  -1  -5  14      147.52      115.61     11.91 o 
   0  -5  14        9.72       12.34      7.58 o 
   1  -5  14      131.76      127.62     15.63 o 
   2  -5  14        3.23        3.93      5.25 o 
   3  -5  14      205.98      194.39     17.47 o 
   4  -5  14       26.10       16.24      7.94 o 
   5  -5  14        6.96       12.69      7.25 o 
   6  -5  14       33.86       34.20     10.43 o 
  -7  -4  14       54.41       45.62     10.73 o 
  -6  -4  14       19.16       15.40      6.84 o 
  -5  -4  14        7.92        2.01      3.84 o 
  -4  -4  14       53.92       41.43     10.65 o 
  -3  -4  14       25.13       21.95      7.06 o 
  -2  -4  14       34.24       35.30      9.71 o 
  -1  -4  14      642.06      646.40     28.17 o 
   0  -4  14        7.26       13.03      5.92 o 
   1  -4  14       73.78       62.09      9.08 o 
   2  -4  14       98.13      118.55     15.12 o 
   3  -4  14       76.89       85.52     13.54 o 
   4  -4  14        2.44        0.15      5.83 o 
   5  -4  14       42.36       34.34      7.59 o 
   6  -4  14        4.92       -4.78     11.00 o 
  -8  -3  14        0.26       13.19      6.98 o 
  -7  -3  14       52.53       73.70     11.34 o 
  -6  -3  14       36.08       34.31      8.30 o 
  -5  -3  14       84.94       64.50      7.61 o 
  -4  -3  14       16.66        5.55      5.37 o 
  -3  -3  14      219.46      231.94     15.74 o 
  -2  -3  14        7.43       14.89      9.78 o 
  -1  -3  14       19.91       40.71      7.88 o 
   0  -3  14       28.65       19.28      4.66 o 
   1  -3  14      124.42      140.43     10.05 o 
   2  -3  14      134.01      177.98     12.72 o 
   3  -3  14      108.16      104.49     11.00 o 
   4  -3  14        2.03       -0.86      4.81 o 
   5  -3  14       43.23       37.21     12.65 o 
   6  -3  14       38.07       17.10     12.45 o 
  -8  -2  14       43.36       33.50      9.11 o 
  -7  -2  14        0.03       -2.79      5.59 o 
  -6  -2  14       14.74        7.16      4.76 o 
  -5  -2  14      153.65      141.90     10.70 o 
  -4  -2  14      383.32      357.35     21.84 o 
  -3  -2  14      155.11      185.00     14.35 o 
  -2  -2  14        1.00        4.51      3.33 o 
  -1  -2  14      165.74      158.26      9.52 o 
   0  -2  14       46.27       80.62      7.31 o 
   1  -2  14        0.02       -1.36      5.49 o 
   2  -2  14        0.08        2.01      3.45 o 
   3  -2  14        8.67        3.35      5.26 o 
   4  -2  14       11.32        3.75      6.37 o 
   5  -2  14        3.40        5.74      6.59 o 
   6  -2  14        0.16       -1.74      6.84 o 
  -9  -1  14        0.29        1.03      6.43 o 
  -8  -1  14       43.82       37.76     12.85 o 
  -7  -1  14       31.46       31.92      7.76 o 
  -6  -1  14        7.91        9.49      3.85 o 
  -5  -1  14       25.37        9.29      5.09 o 
  -4  -1  14        0.01       -1.72      3.59 o 
  -3  -1  14       46.06       51.55      5.52 o 
  -2  -1  14        9.15       13.91      4.05 o 
  -1  -1  14      516.13      587.14     16.26 o 
   0  -1  14       41.16       49.50      5.85 o 
   1  -1  14      146.40      192.06     10.06 o 
   2  -1  14       60.12       67.93      6.58 o 
   3  -1  14       27.98       29.56      5.99 o 
   4  -1  14      105.46      107.03     11.26 o 
   5  -1  14        0.08       -0.60      6.63 o 
   6  -1  14       13.79       13.58     10.99 o 
  -9   0  14        0.76        6.12      6.69 o 
  -8   0  14       15.87       24.50     13.31 o 
  -7   0  14       18.73       19.46      5.95 o 
  -6   0  14       23.21       19.75      5.03 o 
  -5   0  14      126.77      128.90      8.52 o 
  -4   0  14      629.19      634.96     17.33 o 
  -3   0  14     2783.23     2926.53     60.92 o 
  -2   0  14        5.88        8.96      3.86 o 
  -1   0  14     2492.38     2856.85     59.44 o 
   0   0  14        6.88        4.51      4.01 o 
   1   0  14     1839.66     2079.37     49.54 o 
   2   0  14       29.79       35.00      5.36 o 
   3   0  14      559.02      605.61     22.02 o 
   4   0  14       28.89       28.67     15.42 o 
   5   0  14        1.68        7.49      6.70 o 
   6   0  14      285.89      301.28     25.62 o 
  -9   1  14       10.67       11.41      6.82 o 
  -8   1  14       40.43       44.42      7.29 o 
  -7   1  14       15.57       18.38      5.89 o 
  -6   1  14       43.26       46.39      7.26 o 
  -5   1  14      311.07      323.37     12.96 o 
  -4   1  14        7.84       11.17      3.93 o 
  -3   1  14      192.98      200.06      8.93 o 
  -2   1  14       11.39       10.37      3.98 o 
  -1   1  14     2027.89     2320.27     49.46 o 
   0   1  14      173.86      205.48     10.10 o 
   1   1  14      196.52      226.79     12.67 o 
   2   1  14       43.28       64.39      7.71 o 
   3   1  14      815.38      896.31     29.29 o 
   4   1  14      104.59      110.78     15.25 o 
   5   1  14       23.04       12.87      9.18 o 
   6   1  14        0.29      -10.42      7.10 o 
  -9   2  14       81.94       78.91      9.40 o 
  -8   2  14        0.86        5.90      6.20 o 
  -7   2  14       33.94       26.09      6.83 o 
  -6   2  14        5.83        4.46      5.34 o 
  -5   2  14      179.01      195.53     18.87 o 
  -4   2  14      111.09      104.85      7.90 o 
  -3   2  14      402.82      458.15     14.04 o 
  -2   2  14       21.20       30.59      5.52 o 
  -1   2  14       28.62       21.61      5.19 o 
   0   2  14        4.17        9.76      8.18 o 
   1   2  14      321.68      366.58     15.93 o 
   2   2  14      111.59      120.53      9.68 o 
   3   2  14       35.34       30.58     12.27 o 
   4   2  14       27.16       20.07      9.20 o 
   5   2  14       70.99       67.01      9.77 o 
  -9   3  14       36.39       26.01      9.36 o 
  -8   3  14        5.58       -3.26      9.08 o 
  -7   3  14        2.80        3.11      5.57 o 
  -6   3  14      125.10      129.81     10.83 o 
  -5   3  14        2.19       -0.51      4.63 o 
  -4   3  14        0.00       -4.21      5.63 o 
  -3   3  14       45.20       36.98      5.51 o 
  -2   3  14       33.36       36.23      4.71 o 
  -1   3  14       14.49       14.97      4.17 o 
   0   3  14        8.91        8.44      4.51 o 
   1   3  14        0.02        4.36      4.82 o 
   2   3  14        0.01        1.93      5.84 o 
   3   3  14       81.15       67.92      9.09 o 
   4   3  14        1.90       -2.41      5.97 o 
   5   3  14        1.69        1.12      9.78 o 
  -9   4  14        2.52       -3.70      6.19 o 
  -8   4  14       63.56       58.44      8.54 o 
  -7   4  14       13.20        4.35      5.56 o 
  -6   4  14        1.76        2.12      5.30 o 
  -5   4  14      156.48      140.20     10.29 o 
  -4   4  14        0.07        6.07      8.78 o 
  -3   4  14      143.08      110.87      9.21 o 
  -2   4  14      226.32      185.46     10.29 o 
  -1   4  14      140.14      146.48      9.70 o 
   0   4  14      217.33      213.30      9.86 o 
   1   4  14       97.33       84.63      6.91 o 
   2   4  14       19.41       19.36     10.35 o 
   3   4  14       59.14       50.55      6.79 o 
   4   4  14       21.22       25.59      5.64 o 
   5   4  14        1.16       12.38     12.36 o 
  -9   5  14        3.35       -0.87      6.16 o 
  -8   5  14        0.98       -2.23      6.97 o 
  -7   5  14      104.97      113.54     10.14 o 
  -6   5  14       88.68       74.61      8.39 o 
  -5   5  14      134.91      113.60     13.30 o 
  -4   5  14        1.84        3.75      3.30 o 
  -3   5  14       39.90       38.89      5.19 o 
  -2   5  14        1.78        1.53      3.25 o 
  -1   5  14      297.21      237.97     10.20 o 
   0   5  14      111.02      104.17      7.09 o 
   1   5  14       27.33       21.49      4.62 o 
   2   5  14        8.67       12.55      6.03 o 
   3   5  14       55.56       34.71     10.42 o 
   4   5  14        8.65       10.67      9.32 o 
  -9   6  14       64.05       78.25     11.85 o 
  -8   6  14        1.80        3.53      6.83 o 
  -7   6  14       12.47       12.77      5.46 o 
  -6   6  14        3.34       -3.66      6.40 o 
  -5   6  14       22.53       13.66      4.03 o 
  -4   6  14      244.23      208.83      9.60 o 
  -3   6  14       23.72       13.10      5.24 o 
  -2   6  14        2.77        6.85      7.49 o 
  -1   6  14        2.76        6.09      4.89 o 
   0   6  14       46.33       37.55      8.89 o 
   1   6  14      249.81      241.51     17.79 o 
   2   6  14        2.99       -2.44      4.98 o 
   3   6  14       75.30       56.70     11.93 o 
  -8   7  14        0.52      -10.44     10.72 o 
  -7   7  14       35.02       35.85     34.61 o 
  -6   7  14       49.66       48.01     11.56 o 
  -5   7  14       71.42       62.92      8.58 o 
  -4   7  14       10.43       16.86      5.80 o 
  -3   7  14      232.49      242.76     27.38 o 
  -2   7  14       20.56       19.34      5.88 o 
  -1   7  14       66.66       30.10      7.72 o 
   0   7  14       17.21       20.82      7.24 o 
   1   7  14       29.96       23.90      7.78 o 
   2   7  14       29.29        8.09      7.44 o 
   3   7  14        0.11       -4.72      9.65 o 
  -8   8  14       24.25       18.12     12.18 o 
  -7   8  14       22.74       20.91     11.30 o 
  -6   8  14       17.56       10.83      7.70 o 
  -5   8  14       47.20       43.65      9.37 o 
  -4   8  14        2.52        1.47      6.22 o 
  -3   8  14        5.11        0.92      4.94 o 
  -2   8  14        5.36       11.95      9.75 o 
  -1   8  14       48.52       45.31     11.22 o 
   0   8  14       18.14       21.68      7.22 o 
   1   8  14        0.14       -6.24      6.95 o 
   2   8  14        0.47       17.05      7.48 o 
  -7   9  14        4.99        4.26      5.86 o 
  -6   9  14        2.70       14.62     13.77 o 
  -5   9  14       16.48       14.22     11.10 o 
  -4   9  14       44.16       25.57      7.81 o 
  -3   9  14       97.22      112.61     13.35 o 
  -2   9  14        7.56        9.30      6.02 o 
  -1   9  14       58.55       75.77     11.38 o 
   0   9  14        0.22        1.90      5.51 o 
   1   9  14        0.51        5.04     10.88 o 
  -6  10  14        1.47        5.03      5.63 o 
  -5  10  14       63.57      120.08     14.22 o 
  -4  10  14       74.81       94.82     19.11 o 
  -3  10  14       80.19      117.95     13.94 o 
  -2  10  14        4.24       -0.16      5.32 o 
  -1  10  14        0.13       -6.85      4.87 o 
  -2 -10  15       21.30       35.60      7.29 o 
  -1 -10  15       10.49       10.37      4.43 o 
   0 -10  15        2.66        5.23      3.26 o 
   2 -10  15        6.51       14.65      4.97 o 
   3 -10  15        0.91        1.00      3.49 o 
  -3  -9  15        6.30       12.98      5.08 o 
  -2  -9  15       39.54        3.59      1.76 o 
  -1  -9  15       17.70        0.53      1.52 o 
   0  -9  15        0.67       12.10      3.94 o 
   1  -9  15        6.65       10.40      5.36 o 
   2  -9  15       32.93       28.41      7.45 o 
   3  -9  15      127.46      154.94     17.52 o 
   4  -9  15        3.89        3.77      4.62 o 
  -4  -8  15        2.70        6.10      5.54 o 
  -3  -8  15        0.01        1.88      3.96 o 
  -2  -8  15       27.49       27.68      7.81 o 
  -1  -8  15        6.87       20.80     10.02 o 
   0  -8  15       77.91       67.35     11.25 o 
   1  -8  15        9.54       10.62      6.07 o 
   2  -8  15      145.38      124.12     15.45 o 
   3  -8  15       82.60      113.60     15.28 o 
   4  -8  15        1.67       -4.46      4.16 o 
   5  -8  15       15.22       14.01      6.27 o 
  -5  -7  15        7.87       11.20      4.46 o 
  -4  -7  15       23.11       29.16      8.33 o 
  -3  -7  15        1.45        5.74      6.23 o 
  -2  -7  15       65.11       77.54     10.07 o 
  -1  -7  15      104.19      100.96     11.48 o 
   0  -7  15       39.79       30.38      7.93 o 
   1  -7  15       19.06       13.28      5.93 o 
   2  -7  15        4.93        4.20      4.68 o 
   3  -7  15       32.90       35.44      9.38 o 
   4  -7  15       27.79       17.11      7.45 o 
   5  -7  15       10.82        5.24      5.29 o 
  -6  -6  15       11.77       14.81      7.11 o 
  -5  -6  15        3.29        6.26      4.63 o 
  -4  -6  15       33.18       36.96      9.25 o 
  -3  -6  15       94.25      102.02     12.06 o 
  -2  -6  15      202.62      201.06     18.60 o 
  -1  -6  15       36.96       28.33      6.74 o 
   0  -6  15       88.70       65.46      9.52 o 
   1  -6  15      176.12      155.54     17.77 o 
   2  -6  15       57.35       59.05     11.48 o 
   3  -6  15       34.47       39.83      9.65 o 
   4  -6  15       34.10       44.57     11.22 o 
   5  -6  15        5.62       11.73      7.07 o 
   6  -6  15        2.00       -2.13      6.67 o 
  -7  -5  15       20.05        9.94      6.61 o 
  -6  -5  15       24.05       23.86      4.83 o 
  -5  -5  15       41.06       42.22     10.28 o 
  -4  -5  15       45.16       49.06      9.01 o 
  -3  -5  15       36.60       29.78      7.85 o 
  -2  -5  15        8.92       12.12      5.75 o 
  -1  -5  15       27.79       10.57      9.86 o 
   0  -5  15       28.65       29.48      8.56 o 
   1  -5  15      183.96      171.50     18.91 o 
   2  -5  15      278.84      304.99     22.71 o 
   3  -5  15      581.76      596.35     35.72 o 
   4  -5  15       11.16        9.81      7.33 o 
   5  -5  15       31.05       34.80     10.54 o 
  -7  -4  15        0.09        9.73      5.71 o 
  -6  -4  15       82.77       73.69      8.27 o 
  -5  -4  15        3.32        2.25      5.01 o 
  -4  -4  15      195.73      180.43     15.75 o 
  -3  -4  15        4.72        8.32      6.19 o 
  -2  -4  15       30.87       38.99      7.91 o 
  -1  -4  15      365.28      319.23     18.96 o 
   0  -4  15       89.88      111.55     11.98 o 
   1  -4  15      442.17      526.41     31.94 o 
   2  -4  15      132.35       96.07     14.60 o 
   3  -4  15       31.36       27.44      8.84 o 
   4  -4  15       14.32       16.71      7.96 o 
   5  -4  15       68.46       88.63     11.49 o 
   6  -4  15        1.89       -9.82     11.10 o 
  -8  -3  15       16.27       22.73      8.07 o 
  -7  -3  15      108.52      127.88     11.24 o 
  -6  -3  15        3.77       10.35      4.92 o 
  -5  -3  15      120.69      109.43     15.53 o 
  -4  -3  15        9.67       -0.41      5.93 o 
  -3  -3  15        3.63        2.56      7.67 o 
  -2  -3  15        0.11        7.66      7.43 o 
  -1  -3  15      196.54      216.07     15.26 o 
   0  -3  15        6.36       14.68      6.18 o 
   1  -3  15        8.18        3.01      4.43 o 
   2  -3  15        0.42        0.93      5.07 o 
   3  -3  15      141.83      157.99     24.22 o 
   4  -3  15       24.87       28.13      7.35 o 
   5  -3  15       28.93       21.94     11.66 o 
   6  -3  15        0.01       -2.50     11.05 o 
  -8  -2  15        9.25       25.35     18.86 o 
  -7  -2  15        1.11        5.92      4.65 o 
  -6  -2  15        6.88        7.99      4.77 o 
  -5  -2  15       88.72      109.40     13.13 o 
  -4  -2  15       37.24       46.55      6.84 o 
  -3  -2  15        2.20        9.14      4.72 o 
  -2  -2  15      302.74      312.19     14.45 o 
  -1  -2  15       17.10       25.48      5.65 o 
   0  -2  15       50.35       68.94     11.29 o 
   1  -2  15        4.53        6.87      4.72 o 
   2  -2  15       38.55       33.90      5.70 o 
   3  -2  15        0.51        5.06      4.70 o 
   4  -2  15       87.34       84.58      9.79 o 
   5  -2  15        0.09        8.72     11.18 o 
   6  -2  15       57.03       53.22      9.03 o 
  -8  -1  15       21.91       31.93     11.64 o 
  -7  -1  15        8.64        4.68      5.50 o 
  -6  -1  15       26.13       14.67      5.36 o 
  -5  -1  15        1.06       -2.75      3.91 o 
  -4  -1  15      271.94      294.62     14.08 o 
  -3  -1  15        7.66       -0.39      3.57 o 
  -2  -1  15       35.61       45.72      5.79 o 
  -1  -1  15       49.67       57.62      7.18 o 
   0  -1  15        1.19        6.01      4.22 o 
   1  -1  15      466.16      530.52     17.00 o 
   2  -1  15        1.01        1.90      4.09 o 
   3  -1  15       79.46       97.67     10.53 o 
   4  -1  15      201.03      208.49     25.21 o 
   5  -1  15      113.25       96.59     11.26 o 
   6  -1  15        0.38       -0.50      6.81 o 
  -8   0  15        0.05        5.35      8.48 o 
  -7   0  15       68.41       66.88     20.98 o 
  -6   0  15       44.62       43.42      5.96 o 
  -5   0  15       52.84       48.84      5.81 o 
  -4   0  15       94.96      103.26      8.77 o 
  -3   0  15      100.54       94.53      7.52 o 
  -2   0  15      229.77      218.37     10.45 o 
  -1   0  15     1167.23     1257.78     32.18 o 
   0   0  15      187.06      176.26      9.72 o 
   1   0  15     1221.28     1419.99     36.86 o 
   2   0  15      162.08      179.15     13.41 o 
   3   0  15      906.62      997.73     45.97 o 
   4   0  15       14.87        3.55      6.55 o 
   5   0  15      380.57      379.02     20.34 o 
   6   0  15        2.32       19.74      8.38 o 
  -9   1  15        4.11        4.32      7.56 o 
  -8   1  15       12.44       23.64      6.80 o 
  -7   1  15        4.79        6.23      5.77 o 
  -6   1  15       18.48        8.37      5.41 o 
  -5   1  15       83.25       80.85      7.41 o 
  -4   1  15        1.15       -1.39      3.79 o 
  -3   1  15       19.59       17.65      4.88 o 
  -2   1  15       12.53       15.14      5.63 o 
  -1   1  15      241.12      272.38     11.75 o 
   0   1  15        1.01       10.78      5.87 o 
   1   1  15     1268.66     1434.31     50.25 o 
   2   1  15        4.40        3.07      5.47 o 
   3   1  15       67.11       60.41      7.84 o 
   4   1  15       90.55       95.54     19.67 o 
   5   1  15      458.27      468.26     33.27 o 
  -9   2  15       27.31       34.17      8.58 o 
  -8   2  15        0.43       -5.92      6.84 o 
  -7   2  15       10.45       11.18      6.18 o 
  -6   2  15       29.49       23.79      6.33 o 
  -5   2  15       82.97       75.22     10.68 o 
  -4   2  15       49.05       40.78      7.73 o 
  -3   2  15       10.47        8.96      5.31 o 
  -2   2  15      213.33      205.17     12.10 o 
  -1   2  15       74.95      100.06      9.08 o 
   0   2  15       72.08       82.55      8.49 o 
   1   2  15        6.25       13.41      7.34 o 
   2   2  15       11.23        7.26      5.24 o 
   3   2  15      512.99      544.43     26.87 o 
   4   2  15      164.35      167.60     17.00 o 
   5   2  15       20.40       24.49      9.29 o 
  -9   3  15        3.40       -4.34      6.20 o 
  -8   3  15        4.34        4.61      6.19 o 
  -7   3  15        9.00        4.82      5.42 o 
  -6   3  15        0.28        4.10      5.34 o 
  -5   3  15       61.92       48.32      7.58 o 
  -4   3  15       40.49       44.07      7.06 o 
  -3   3  15      171.78      161.22     10.70 o 
  -2   3  15       13.80        8.06      5.23 o 
  -1   3  15      106.98       90.65     12.01 o 
   0   3  15       93.99       79.47      8.26 o 
   1   3  15       14.55        6.99      5.19 o 
   2   3  15       14.72        9.85      8.78 o 
   3   3  15       26.38       14.55      8.24 o 
   4   3  15        1.02       -0.38      7.16 o 
   5   3  15        4.33        3.36      7.64 o 
  -9   4  15        2.64      -14.02     12.03 o 
  -8   4  15        6.94        4.77      6.02 o 
  -7   4  15        0.73       -3.84      4.81 o 
  -6   4  15      215.88      209.30     22.31 o 
  -5   4  15       36.27       38.80      6.96 o 
  -4   4  15       13.72       18.69      5.87 o 
  -3   4  15        6.18       -1.21      5.29 o 
  -2   4  15       92.79       81.16      6.98 o 
  -1   4  15      286.54      241.67     10.77 o 
   0   4  15       28.95       23.89      9.51 o 
   1   4  15       14.18       14.53      5.19 o 
   2   4  15       53.76       47.21      7.76 o 
   3   4  15       40.77       36.90      8.75 o 
   4   4  15        6.23       -0.94      9.17 o 
  -9   5  15        5.64        2.88     11.74 o 
  -8   5  15       14.48       11.87      6.75 o 
  -7   5  15        7.78        5.72      5.74 o 
  -6   5  15       89.20       77.59     14.72 o 
  -5   5  15       34.20       33.62      6.56 o 
  -4   5  15       36.19       19.05      6.95 o 
  -3   5  15       99.24       98.33      7.43 o 
  -2   5  15        2.21       -3.21      3.12 o 
  -1   5  15       39.91       31.74      5.64 o 
   0   5  15       13.42       17.13      4.91 o 
   1   5  15       13.15        2.16      6.30 o 
   2   5  15       20.47       10.78     13.52 o 
   3   5  15        0.00       -6.17      9.16 o 
   4   5  15        8.77        7.42     15.32 o 
  -8   6  15       22.58       18.07      6.92 o 
  -7   6  15        4.89        0.43      5.10 o 
  -6   6  15       17.14       22.34      5.84 o 
  -5   6  15        0.13       -0.73      4.42 o 
  -4   6  15        8.91        5.07      4.21 o 
  -3   6  15       30.67       29.53      4.54 o 
  -2   6  15      361.64      334.65     24.28 o 
  -1   6  15      226.64      203.31     13.08 o 
   0   6  15      103.34       82.92      9.48 o 
   1   6  15        0.03        1.40      6.46 o 
   2   6  15        7.07       17.49     15.47 o 
   3   6  15       55.37       57.35     20.76 o 
  -8   7  15       97.08      102.75     16.13 o 
  -7   7  15       26.80       26.61     22.09 o 
  -6   7  15        0.92       -7.37     16.09 o 
  -5   7  15       11.34        5.76      6.59 o 
  -4   7  15        0.12       -3.30      4.83 o 
  -3   7  15        0.91        5.04      4.95 o 
  -2   7  15        3.03       -0.97      7.25 o 
  -1   7  15        0.89        0.32      4.65 o 
   0   7  15       21.16       26.28      8.00 o 
   1   7  15        0.59        1.95     11.38 o 
   2   7  15       21.11       23.23     12.93 o 
  -7   8  15       50.16       65.34     13.91 o 
  -6   8  15       36.04       32.56     11.64 o 
  -5   8  15        6.61       12.11     11.53 o 
  -4   8  15       13.85       15.18      8.15 o 
  -3   8  15        5.06       13.08      8.16 o 
  -2   8  15       23.89       14.89      9.62 o 
  -1   8  15       41.76       23.25     10.07 o 
   0   8  15        7.95       22.66      7.57 o 
   1   8  15        2.29       -6.76      5.80 o 
  -7   9  15       15.22        5.91     15.94 o 
  -6   9  15       12.94        6.14      5.99 o 
  -5   9  15        5.45        0.70     10.52 o 
  -4   9  15        1.26        3.72      5.86 o 
  -3   9  15        1.34        2.38      5.43 o 
  -2   9  15        5.36        6.95      5.87 o 
  -1   9  15       10.10       11.63      5.60 o 
   0   9  15        0.57        4.49      8.97 o 
  -5  10  15        0.35        1.70      5.98 o 
  -4  10  15       16.86       20.98      7.69 o 
  -3  10  15       20.14       33.69      9.00 o 
  -2  10  15      102.40      127.01     16.60 o 
  -1 -10  16        6.50       12.43      4.66 o 
   0 -10  16       31.98        4.20      1.52 o 
   1 -10  16        9.00       21.55      5.09 o 
   2 -10  16       10.21       18.12      5.12 o 
  -3  -9  16       51.94       56.64      8.42 o 
  -2  -9  16        0.51       12.22      7.33 o 
  -1  -9  16        0.64        4.92      3.26 o 
   0  -9  16        4.74        5.76      4.85 o 
   1  -9  16       93.24      170.37     15.43 o 
   2  -9  16       72.01       48.47      8.68 o 
   3  -9  16        3.15        8.74      4.73 o 
  -4  -8  16       46.08       66.26     11.34 o 
  -3  -8  16       37.44       36.28     15.92 o 
  -2  -8  16        4.43       10.56     10.83 o 
  -1  -8  16       21.97       33.56      7.82 o 
   0  -8  16       13.95       29.44      8.16 o 
   1  -8  16        1.30        2.05      4.97 o 
   2  -8  16       17.46        2.47      4.28 o 
   3  -8  16       12.40       19.50      7.34 o 
   4  -8  16       36.45       19.24      7.12 o 
  -5  -7  16       10.23       12.42      6.71 o 
  -4  -7  16       36.09       39.59     17.76 o 
  -3  -7  16        4.13        8.77      7.34 o 
  -2  -7  16       16.75       48.88     18.63 o 
  -1  -7  16        0.37       -6.99      5.88 o 
   0  -7  16       42.26       46.23      9.97 o 
   1  -7  16        2.26        4.52      5.07 o 
   2  -7  16       55.79       57.57     11.03 o 
   3  -7  16       10.76       11.81      5.69 o 
   4  -7  16       16.24       18.29      7.24 o 
   5  -7  16        6.52        7.73      5.64 o 
  -6  -6  16        7.67       14.12      5.61 o 
  -5  -6  16        2.50       10.12     12.83 o 
  -4  -6  16       97.67       91.08     19.48 o 
  -3  -6  16       55.10       56.82      9.24 o 
  -2  -6  16       39.19       45.81      9.02 o 
  -1  -6  16      334.75      344.26     19.88 o 
   0  -6  16      120.93      136.30     16.72 o 
   1  -6  16        5.23        8.86      5.89 o 
   2  -6  16       13.74       26.09      8.66 o 
   3  -6  16       10.19       15.91      7.74 o 
   4  -6  16        9.83        7.01      6.23 o 
   5  -6  16        0.00        8.90      7.04 o 
  -6  -5  16       22.94       27.17      7.34 o 
  -5  -5  16        1.07       -0.96     11.51 o 
  -4  -5  16        0.95        1.51      8.42 o 
  -3  -5  16        0.05        0.47     11.53 o 
  -2  -5  16        2.15        9.03      6.19 o 
  -1  -5  16       38.11       41.06      9.42 o 
   0  -5  16        0.02       -6.65      4.24 o 
   1  -5  16      168.94      204.23     18.30 o 
   2  -5  16       14.58       16.27      8.39 o 
   3  -5  16       29.41       16.42      7.81 o 
   4  -5  16       27.07       26.72      8.92 o 
   5  -5  16      365.73      399.92     29.78 o 
  -7  -4  16        0.33       10.98      9.43 o 
  -6  -4  16        3.41        6.23     11.84 o 
  -5  -4  16       81.68       80.11     11.49 o 
  -4  -4  16      119.83      132.65     19.52 o 
  -3  -4  16       34.59       35.66      8.70 o 
  -2  -4  16       25.08        7.24      6.41 o 
  -1  -4  16        0.19        8.18     15.32 o 
   0  -4  16       26.73       20.28      6.89 o 
   1  -4  16       30.88       19.54      8.28 o 
   2  -4  16       31.86       42.43      9.89 o 
   3  -4  16       78.79       57.38     12.25 o 
   4  -4  16       38.74       33.55     10.27 o 
   5  -4  16       10.95      -13.81      9.92 o 
  -7  -3  16        2.10        6.77      4.39 o 
  -6  -3  16        7.90       10.67      4.71 o 
  -5  -3  16       48.38       43.23     10.54 o 
  -4  -3  16      103.00      115.11     13.39 o 
  -3  -3  16       63.51       36.15      8.69 o 
  -2  -3  16       49.92       42.55      8.93 o 
  -1  -3  16       62.40       75.56     10.61 o 
   0  -3  16       53.88       73.36     16.74 o 
   1  -3  16        3.53       -4.65      8.39 o 
   2  -3  16       19.03       34.96      7.34 o 
   3  -3  16        1.97        0.85      6.31 o 
   4  -3  16       11.43       -8.20      9.06 o 
   5  -3  16        7.32       10.08     11.12 o 
  -8  -2  16       28.40       50.10     22.26 o 
  -7  -2  16       92.93      103.94     10.53 o 
  -6  -2  16        8.86       14.03      8.51 o 
  -5  -2  16       28.84       40.61      9.13 o 
  -4  -2  16        0.54        1.04      5.60 o 
  -3  -2  16       52.72       49.34      7.22 o 
  -2  -2  16        7.14        0.77      6.40 o 
  -1  -2  16      126.93      150.19     11.05 o 
   0  -2  16      142.07      163.50     11.46 o 
   1  -2  16        2.73       -0.21      4.52 o 
   2  -2  16       94.70      103.78     10.60 o 
   3  -2  16       37.46       36.13      7.66 o 
   4  -2  16       45.78       35.71     12.44 o 
   5  -2  16        2.10        1.45      6.81 o 
  -8  -1  16       22.32       20.26      8.10 o 
  -7  -1  16       39.04       31.24      6.41 o 
  -6  -1  16      126.28      121.01     10.61 o 
  -5  -1  16      149.81      123.56     10.49 o 
  -4  -1  16       16.29       11.92      4.97 o 
  -3  -1  16        8.19       10.76      4.90 o 
  -2  -1  16       99.78       96.52      7.36 o 
  -1  -1  16        6.99        5.25      4.25 o 
   0  -1  16       21.35       17.41      4.79 o 
   1  -1  16       67.51       78.73      7.15 o 
   2  -1  16        7.00       13.36      6.92 o 
   3  -1  16      111.42      117.58     11.48 o 
   4  -1  16        2.41        3.02      6.76 o 
   5  -1  16      143.30      148.68     16.06 o 
  -8   0  16       15.36       20.01      7.77 o 
  -7   0  16       23.46       28.48     10.76 o 
  -6   0  16        1.84        8.49      5.57 o 
  -5   0  16       21.26       14.68      4.59 o 
  -4   0  16        0.02       -1.07      3.85 o 
  -3   0  16       15.37       17.30      5.01 o 
  -2   0  16       11.26       12.23      4.60 o 
  -1   0  16       27.01       32.04      5.52 o 
   0   0  16      619.71      715.48     26.60 o 
   1   0  16      256.54      283.86     14.49 o 
   2   0  16      234.29      236.20     13.26 o 
   3   0  16      744.14      769.32     31.39 o 
   4   0  16      133.59      121.99     12.21 o 
   5   0  16      237.48      247.65     16.49 o 
  -8   1  16        0.00        6.25      6.10 o 
  -7   1  16        0.91        6.07      5.68 o 
  -6   1  16       12.49        8.37      8.67 o 
  -5   1  16       12.45       20.18      6.24 o 
  -4   1  16       20.18        8.62      5.86 o 
  -3   1  16       22.95       22.31      7.40 o 
  -2   1  16        0.11       -1.02      7.68 o 
  -1   1  16      142.55      141.91     10.76 o 
   0   1  16       79.88       83.98      8.77 o 
   1   1  16       30.76       31.26      9.87 o 
   2   1  16       25.53       15.81      6.05 o 
   3   1  16      189.25      218.32     14.85 o 
   4   1  16       27.90       25.65     12.38 o 
   5   1  16      111.31      104.93     14.06 o 
  -8   2  16        3.32        3.36      6.46 o 
  -7   2  16        6.81        8.83      5.83 o 
  -6   2  16        3.52       -3.32      4.80 o 
  -5   2  16       38.51       36.80      7.30 o 
  -4   2  16        2.79        1.05      5.17 o 
  -3   2  16        4.28        3.25      4.96 o 
  -2   2  16        3.39       10.82      8.46 o 
  -1   2  16       38.34       30.72      6.66 o 
   0   2  16      182.03      182.20     13.99 o 
   1   2  16      154.17      143.20     10.72 o 
   2   2  16        1.18       -1.54      5.14 o 
   3   2  16       15.02        9.33      6.38 o 
   4   2  16       34.82       32.42      7.89 o 
  -8   3  16        0.28       -2.15      6.04 o 
  -7   3  16       49.46       45.71      9.79 o 
  -6   3  16       25.43       26.16      6.48 o 
  -5   3  16       16.91       14.57      6.13 o 
  -4   3  16        9.09        0.01      6.54 o 
  -3   3  16      288.03      269.63     15.57 o 
  -2   3  16       22.11       20.01      6.06 o 
  -1   3  16        0.41       -1.59      7.24 o 
   0   3  16       51.97       48.73     11.20 o 
   1   3  16      128.63      105.55     10.33 o 
   2   3  16       29.66       19.66      5.91 o 
   3   3  16        5.48        9.72      7.30 o 
   4   3  16        2.45        5.59      7.87 o 
  -8   4  16       12.14       16.23      6.78 o 
  -7   4  16        0.02       -3.94      5.48 o 
  -6   4  16        2.73       -1.55      5.15 o 
  -5   4  16        8.84        2.22      5.56 o 
  -4   4  16       42.33       40.64      9.24 o 
  -3   4  16      159.47      167.55     11.19 o 
  -2   4  16       37.42       36.42      6.79 o 
  -1   4  16        0.60        1.90      4.47 o 
   0   4  16       96.79      100.05      9.02 o 
   1   4  16      164.69      148.90     10.47 o 
   2   4  16       11.60       13.30      8.25 o 
   3   4  16        5.15        2.04      5.56 o 
  -8   5  16        8.88       14.27      6.81 o 
  -7   5  16       10.22       15.43      6.63 o 
  -6   5  16        1.12        5.66      7.79 o 
  -5   5  16        0.61       -8.23      5.41 o 
  -4   5  16        5.68        8.84      5.16 o 
  -3   5  16       97.99       85.53      9.40 o 
  -2   5  16        0.66        1.72      4.23 o 
  -1   5  16       44.38       39.28      6.17 o 
   0   5  16        1.57       10.31      4.84 o 
   1   5  16        7.47        9.55      5.91 o 
   2   5  16       19.77       21.44      9.99 o 
   3   5  16       38.06       53.54     17.25 o 
  -8   6  16       11.51        0.81      8.30 o 
  -7   6  16       14.41       16.52      6.12 o 
  -6   6  16       73.26       62.48      7.87 o 
  -5   6  16       40.85       29.13      8.63 o 
  -4   6  16       19.50       17.21      4.82 o 
  -3   6  16      146.79      147.18      9.53 o 
  -2   6  16       23.14       17.16      6.75 o 
  -1   6  16      134.11      120.29     11.07 o 
   0   6  16      124.44       95.52     13.27 o 
   1   6  16      221.73      197.08     18.37 o 
   2   6  16        4.74        3.87     13.79 o 
  -7   7  16        0.08        7.15     11.09 o 
  -6   7  16       44.07       42.88     26.57 o 
  -5   7  16       22.92       27.69     10.73 o 
  -4   7  16        3.31        4.28      9.21 o 
  -3   7  16        0.20       -4.32      4.34 o 
  -2   7  16        2.14       -0.05      4.16 o 
  -1   7  16        9.05        1.35      4.81 o 
   0   7  16       13.53       19.89      6.37 o 
   1   7  16        0.37       21.91     16.68 o 
  -7   8  16        1.24       -1.68     10.81 o 
  -6   8  16       48.71       33.19     12.44 o 
  -5   8  16       33.26       29.98     19.63 o 
  -4   8  16        0.46        9.23      6.30 o 
  -3   8  16        6.16        3.97     16.72 o 
  -2   8  16        8.32        7.43      6.64 o 
  -1   8  16       88.25      104.01     15.33 o 
   0   8  16        7.35        7.18     14.97 o 
  -6   9  16       37.27       41.10     17.48 o 
  -5   9  16       29.59       30.65     17.77 o 
  -4   9  16        5.09       -5.68      6.18 o 
  -3   9  16       36.06       26.40      8.54 o 
  -2   9  16        5.89        1.98      5.89 o 
  -1   9  16        0.17        5.84      6.37 o 
  -2  -9  17        0.34        3.41      3.09 o 
  -1  -9  17       24.38       29.85      8.25 o 
   0  -9  17       24.55       10.66      5.29 o 
   1  -9  17       12.46       20.05      5.93 o 
   2  -9  17        0.00        6.60      3.99 o 
  -3  -8  17       71.23       93.51     11.39 o 
  -2  -8  17        4.64        7.81      4.68 o 
  -1  -8  17       95.01      131.54     16.74 o 
   0  -8  17       28.62       32.73      8.71 o 
   1  -8  17        0.03        8.84      5.65 o 
   2  -8  17       23.44       27.18      8.02 o 
   3  -8  17        5.38       11.26      5.84 o 
  -4  -7  17       81.28      116.99     13.41 o 
  -3  -7  17       18.99       15.12      6.11 o 
  -2  -7  17       40.37       37.82      9.22 o 
  -1  -7  17       59.79       57.16     11.24 o 
   0  -7  17        0.44       -0.34      3.37 o 
   1  -7  17       20.84       35.04      9.41 o 
   2  -7  17        0.79        1.25      5.22 o 
   3  -7  17        0.05       -5.46      4.60 o 
   4  -7  17       12.94       -1.96      4.67 o 
  -5  -6  17        7.13        6.95      9.07 o 
  -4  -6  17       32.73       36.70      9.31 o 
  -3  -6  17        0.77        6.12     13.37 o 
  -2  -6  17        9.14        9.65      5.99 o 
  -1  -6  17        0.31        3.40      6.47 o 
   0  -6  17        0.57        7.36      4.87 o 
   1  -6  17        3.26        7.85      6.69 o 
   2  -6  17       15.44       19.05      7.54 o 
   3  -6  17       38.27       38.76     10.52 o 
   4  -6  17        0.11        3.31      5.91 o 
  -6  -5  17        8.15       11.62      7.63 o 
  -5  -5  17       18.82       10.10     12.77 o 
  -4  -5  17       46.08       39.74     11.58 o 
  -3  -5  17        6.52       22.09     13.70 o 
  -2  -5  17       15.10        3.89      4.65 o 
  -1  -5  17        1.47        3.24      5.22 o 
   0  -5  17       33.69       22.87      6.66 o 
   1  -5  17        1.30       -1.78      5.10 o 
   2  -5  17        6.66       12.48      7.07 o 
   3  -5  17      137.57      126.27     16.89 o 
   4  -5  17       37.76       32.88     10.66 o 
  -6  -4  17      105.15      120.71     14.57 o 
  -5  -4  17        0.35        7.01      6.30 o 
  -4  -4  17        3.72        4.41      8.91 o 
  -3  -4  17       28.71       29.65      8.60 o 
  -2  -4  17       29.84       20.08      7.64 o 
  -1  -4  17       40.08       53.26     26.38 o 
   0  -4  17        0.25       -3.95      4.70 o 
   1  -4  17        0.19        0.17      6.46 o 
   2  -4  17      110.59      114.72     16.69 o 
   3  -4  17       64.82       59.35     12.53 o 
   4  -4  17        2.81        8.43      7.57 o 
   5  -4  17      122.08      113.50     19.15 o 
  -7  -3  17       61.05       70.95     11.90 o 
  -6  -3  17        2.48       -4.61      5.66 o 
  -5  -3  17       41.82       59.54     10.88 o 
  -4  -3  17        6.71       16.93      7.91 o 
  -3  -3  17       45.93       46.39     13.96 o 
  -2  -3  17       19.65       22.60      7.79 o 
  -1  -3  17        0.10       -0.70      5.48 o 
   0  -3  17       32.56       35.52     15.08 o 
   1  -3  17       26.12       28.91      9.98 o 
   2  -3  17       88.46      107.50     23.11 o 
   3  -3  17       49.68       53.34     11.41 o 
   4  -3  17       52.74       24.04     12.41 o 
   5  -3  17        5.74       14.37     11.67 o 
  -7  -2  17        3.05       12.49      7.44 o 
  -6  -2  17        5.47       11.64      7.43 o 
  -5  -2  17        9.29       -1.93      6.18 o 
  -4  -2  17        0.37      -11.52      6.77 o 
  -3  -2  17       22.98       11.17      8.90 o 
  -2  -2  17       12.38       13.10      5.57 o 
  -1  -2  17       48.96       45.93      7.16 o 
   0  -2  17        2.62       -2.48      6.19 o 
   1  -2  17      312.79      337.63     15.97 o 
   2  -2  17        0.65       -4.29      4.92 o 
   3  -2  17       13.62       14.22     10.67 o 
   4  -2  17        3.23        0.11      9.83 o 
   5  -2  17       11.98       22.70     12.41 o 
  -7  -1  17        6.68        9.20      6.86 o 
  -6  -1  17       80.02       74.17      9.75 o 
  -5  -1  17        0.04        1.23      4.32 o 
  -4  -1  17        0.30        2.00      4.39 o 
  -3  -1  17       40.34       38.38      6.89 o 
  -2  -1  17       10.71        7.26      5.45 o 
  -1  -1  17       26.69       21.10      5.05 o 
   0  -1  17      128.44      150.64      9.82 o 
   1  -1  17       57.35       47.68      6.25 o 
   2  -1  17       21.31       13.49      7.20 o 
   3  -1  17       14.77       17.70      7.38 o 
   4  -1  17       14.63       24.10      8.08 o 
   5  -1  17       30.90       19.95     14.23 o 
  -8   0  17        0.00        1.59      6.39 o 
  -7   0  17        7.41        2.78      8.79 o 
  -6   0  17       39.39       37.12      8.65 o 
  -5   0  17       18.71       22.91      6.35 o 
  -4   0  17       89.34       86.24      7.51 o 
  -3   0  17       27.20       23.64      5.54 o 
  -2   0  17        5.65        2.05      5.12 o 
  -1   0  17       18.69       11.49      4.60 o 
   0   0  17        2.67        4.18      5.78 o 
   1   0  17       14.36       14.79      6.27 o 
   2   0  17      149.58      142.86     13.46 o 
   3   0  17      409.89      461.09     28.80 o 
   4   0  17       92.25       84.71     24.70 o 
  -8   1  17        9.49        6.41      8.28 o 
  -7   1  17        1.88       -0.49      5.68 o 
  -6   1  17       12.44       15.20      6.50 o 
  -5   1  17        0.73       -2.58      4.06 o 
  -4   1  17        2.71        5.07      6.91 o 
  -3   1  17        1.16       -7.19      4.90 o 
  -2   1  17      103.28       89.86      9.19 o 
  -1   1  17       45.12       40.06      7.02 o 
   0   1  17        0.75        4.57      9.71 o 
   1   1  17       78.16       75.90      8.58 o 
   2   1  17       26.98       34.40      6.83 o 
   3   1  17       37.80       46.09     13.54 o 
   4   1  17      142.23      121.19     20.46 o 
  -8   2  17       26.69       21.60     11.99 o 
  -7   2  17      372.28      421.06     19.27 o 
  -6   2  17       25.50       23.25      6.90 o 
  -5   2  17        0.27      -10.39      6.05 o 
  -4   2  17       45.97       31.94      6.88 o 
  -3   2  17       67.27       72.54      8.62 o 
  -2   2  17      155.47      150.30     11.20 o 
  -1   2  17        8.79        2.39      5.58 o 
   0   2  17       14.26        7.74      5.71 o 
   1   2  17       40.02       48.25      7.32 o 
   2   2  17      139.71      115.44     11.55 o 
   3   2  17       99.90       81.69     10.11 o 
   4   2  17       27.90       28.88     11.58 o 
  -8   3  17        0.06       -5.46      6.16 o 
  -7   3  17        3.34        4.26      6.20 o 
  -6   3  17        0.08        5.13      5.86 o 
  -5   3  17       15.45        8.08      5.96 o 
  -4   3  17        6.02        2.86      6.57 o 
  -3   3  17       63.29       51.88      8.25 o 
  -2   3  17        2.93        4.26      5.46 o 
  -1   3  17      185.93      186.60     11.90 o 
   0   3  17       18.71       19.15      6.57 o 
   1   3  17        3.67        9.31      5.72 o 
   2   3  17       20.70        7.36     11.03 o 
   3   3  17        6.33        3.01      6.20 o 
  -8   4  17      165.47      190.46     20.91 o 
  -7   4  17       55.17       69.23      9.51 o 
  -6   4  17        8.34       13.04      5.96 o 
  -5   4  17       32.10       36.04      7.02 o 
  -4   4  17       51.23       47.46      7.08 o 
  -3   4  17       88.97       86.32      8.93 o 
  -2   4  17        9.56        6.90      7.18 o 
  -1   4  17        0.13        1.42      4.99 o 
   0   4  17        0.46       -1.61      6.73 o 
   1   4  17       31.74       30.77     13.35 o 
   2   4  17       20.71       19.98      5.99 o 
   3   4  17       41.19       33.69     12.49 o 
  -8   5  17       17.29       18.25      6.88 o 
  -7   5  17        6.69        3.92      6.78 o 
  -6   5  17       21.39       22.36      6.65 o 
  -5   5  17       37.13       37.57      7.04 o 
  -4   5  17       19.31       11.50      6.38 o 
  -3   5  17       59.29       65.23      7.93 o 
  -2   5  17       45.43       47.98      7.11 o 
  -1   5  17        1.32        5.18      4.81 o 
   0   5  17       68.41       56.73      7.10 o 
   1   5  17        6.62        5.98      6.30 o 
   2   5  17        1.09       -1.79     10.71 o 
  -7   6  17       10.39       16.31      6.33 o 
  -6   6  17       15.07       15.11      5.72 o 
  -5   6  17       17.56       13.55      5.50 o 
  -4   6  17       33.16       35.93      7.42 o 
  -3   6  17        4.67        7.77      4.91 o 
  -2   6  17       36.25       26.48     13.98 o 
  -1   6  17       66.67       56.71     16.74 o 
   0   6  17       55.22       58.63     12.21 o 
   1   6  17      110.84       92.70     27.44 o 
  -7   7  17       98.01      104.64     16.71 o 
  -6   7  17       46.18       26.40     12.17 o 
  -5   7  17        7.40       14.58     10.96 o 
  -4   7  17        0.36       -2.11      9.53 o 
  -3   7  17       45.89       55.96     12.57 o 
  -2   7  17       24.40       24.74      9.67 o 
  -1   7  17        2.72        9.91     10.12 o 
   0   7  17        0.00       22.20     10.33 o 
  -6   8  17        7.76       13.79     11.17 o 
  -5   8  17        9.94       19.11     10.83 o 
  -4   8  17        0.59       12.54     10.16 o 
  -3   8  17       27.32       -0.66     14.91 o 
  -2   8  17        0.30        3.10      4.58 o 
  -1   8  17        0.61        8.09     14.37 o 
  -2  -8  18        0.40       13.77      5.63 o 
  -1  -8  18       13.04       10.23      4.94 o 
   0  -8  18       11.04       16.87      5.71 o 
   1  -8  18        0.03       26.64      7.31 o 
   2  -8  18       34.78       33.20      8.37 o 
  -3  -7  18        0.07        6.01      5.86 o 
  -2  -7  18       17.65       15.30      7.78 o 
  -1  -7  18        3.90        9.15      5.31 o 
   0  -7  18       14.12       15.07      7.30 o 
   1  -7  18        5.03       12.77      6.81 o 
   2  -7  18       19.43        6.59      5.27 o 
   3  -7  18        5.24       13.96      6.99 o 
  -4  -6  18        0.54        9.00      5.29 o 
  -3  -6  18       20.84       15.95      6.68 o 
  -2  -6  18        3.01       10.65      5.71 o 
  -1  -6  18       13.21       29.62      8.99 o 
   0  -6  18      181.98      201.36     18.59 o 
   1  -6  18        4.47       11.79      6.87 o 
   2  -6  18       57.61       60.43     12.83 o 
   3  -6  18        2.18       -3.27      4.90 o 
  -5  -5  18        1.51        8.88     10.74 o 
  -4  -5  18        6.91       18.42     15.80 o 
  -3  -5  18       12.11       21.63     13.95 o 
  -2  -5  18        4.33       10.74      6.25 o 
  -1  -5  18       18.68       10.56     19.72 o 
   0  -5  18        4.12       37.25     10.15 o 
   1  -5  18        1.07        9.10      7.33 o 
   2  -5  18       16.56       24.93      8.79 o 
   3  -5  18        3.07        4.89      6.26 o 
   4  -5  18        1.21       11.79      8.01 o 
  -6  -4  18        5.36        2.18      9.24 o 
  -5  -4  18        5.36       -3.26      6.49 o 
  -4  -4  18      113.36       83.22     22.14 o 
  -3  -4  18       18.45       17.11      8.40 o 
  -2  -4  18       11.50        6.60      6.56 o 
  -1  -4  18       22.26       27.12     12.91 o 
   0  -4  18        1.97        2.22      6.13 o 
   1  -4  18       34.38       19.47      8.90 o 
   2  -4  18       46.80       41.19     11.59 o 
   3  -4  18        4.17        0.21      6.65 o 
  -6  -3  18       19.46       24.12      8.57 o 
  -5  -3  18       30.71       35.05      9.43 o 
  -4  -3  18       68.94       60.89     12.43 o 
  -3  -3  18       21.12       12.35     10.93 o 
  -2  -3  18       61.36       62.08     22.79 o 
  -1  -3  18        0.24        5.88      6.12 o 
   0  -3  18        0.07        2.18      5.85 o 
   1  -3  18        9.65        5.96      7.23 o 
   2  -3  18       53.87       63.83     21.92 o 
   3  -3  18       19.32       31.88     12.37 o 
   4  -3  18        0.11      -12.50      9.38 o 
  -7  -2  18        4.39       46.55     20.63 o 
  -6  -2  18       55.81       53.25     11.43 o 
  -5  -2  18        7.49       14.70     13.19 o 
  -4  -2  18       63.81       61.10     11.03 o 
  -3  -2  18       43.21       47.55      9.77 o 
  -2  -2  18       33.65       34.16     10.00 o 
  -1  -2  18       99.84       90.64      9.15 o 
   0  -2  18        0.08       -4.52      7.39 o 
   1  -2  18        0.22        3.23      5.21 o 
   2  -2  18        1.92       -1.24      9.59 o 
   3  -2  18       65.93       56.43     14.50 o 
   4  -2  18        2.94       -3.19      9.39 o 
  -7  -1  18        6.87       -2.41      6.01 o 
  -6  -1  18       63.87       58.13     25.25 o 
  -5  -1  18        0.48        0.36      4.55 o 
  -4  -1  18        3.49        2.35      8.75 o 
  -3  -1  18       78.47       74.93      8.71 o 
  -2  -1  18       17.03       11.92      5.72 o 
  -1  -1  18       53.95       54.50      6.32 o 
   0  -1  18       16.22       10.42      5.94 o 
   1  -1  18        1.08       -6.82      5.25 o 
   2  -1  18       13.62       19.99      7.33 o 
   3  -1  18        4.44       16.42     13.74 o 
   4  -1  18       37.89       34.26      8.41 o 
  -7   0  18       12.72       11.20      7.79 o 
  -6   0  18        7.29        2.04     10.50 o 
  -5   0  18      102.68       86.97     11.67 o 
  -4   0  18      144.13      124.71     12.17 o 
  -3   0  18        7.91        6.18      5.38 o 
  -2   0  18        0.02       -4.12      5.25 o 
  -1   0  18       30.25       27.20      6.83 o 
   0   0  18       24.28       16.23      6.25 o 
   1   0  18        7.86        5.72      5.70 o 
   2   0  18       28.30       12.54      7.47 o 
   3   0  18       57.52       59.58     19.88 o 
   4   0  18        1.47       14.92     15.69 o 
  -7   1  18        0.15       -0.55      8.33 o 
  -6   1  18       47.77       49.81     10.17 o 
  -5   1  18        8.68        2.00      5.17 o 
  -4   1  18       16.22       16.16      6.09 o 
  -3   1  18        0.00       -5.28      5.21 o 
  -2   1  18        8.15        6.29      5.60 o 
  -1   1  18        7.64        7.87      6.17 o 
   0   1  18       30.91       27.82      7.08 o 
   1   1  18        7.35        3.93      5.68 o 
   2   1  18        0.14       -0.47      6.37 o 
   3   1  18       79.18       52.69     14.32 o 
  -7   2  18        3.34       -7.29      5.89 o 
  -6   2  18      135.96      156.03     12.12 o 
  -5   2  18       98.30      113.00     15.35 o 
  -4   2  18       47.25       28.35      6.83 o 
  -3   2  18        9.34        3.81      5.65 o 
  -2   2  18        3.41        0.18      5.12 o 
  -1   2  18       64.44       78.32      8.77 o 
   0   2  18       43.11       28.90      8.60 o 
   1   2  18       19.15       12.80      6.17 o 
   2   2  18       52.82       54.44     16.49 o 
   3   2  18       14.94        6.53      6.70 o 
  -7   3  18       37.43       30.48      7.50 o 
  -6   3  18      150.75      140.99     11.91 o 
  -5   3  18       95.14       92.24     12.21 o 
  -4   3  18       90.49       89.33      9.26 o 
  -3   3  18        9.41        3.21      5.54 o 
  -2   3  18        4.99        2.65     11.13 o 
  -1   3  18        3.97       -1.08      5.31 o 
   0   3  18        0.48        5.12      5.69 o 
   1   3  18        0.01        0.52      5.60 o 
   2   3  18       33.81       17.67     11.46 o 
   3   3  18        7.08        5.12      5.96 o 
  -7   4  18       41.20       38.82      7.76 o 
  -6   4  18       51.75       55.91      8.60 o 
  -5   4  18        7.07        1.52      5.48 o 
  -4   4  18       19.19       11.45      8.57 o 
  -3   4  18       10.08       10.74      5.82 o 
  -2   4  18       21.35       15.67      6.02 o 
  -1   4  18        2.58        1.36      5.20 o 
   0   4  18      101.57       77.61     12.31 o 
   1   4  18       10.20       10.59      8.44 o 
   2   4  18        2.25       12.59     10.34 o 
  -7   5  18       78.40       87.27     13.69 o 
  -6   5  18       26.84       13.18      6.31 o 
  -5   5  18        1.56        2.13      6.36 o 
  -4   5  18       53.71       53.21      7.59 o 
  -3   5  18        0.01       -5.52      8.63 o 
  -2   5  18        0.84        8.37      5.09 o 
  -1   5  18        2.81       -0.39      4.91 o 
   0   5  18       28.96       25.82      7.88 o 
   1   5  18       12.95       10.58      6.59 o 
  -6   6  18       31.27       39.07      7.20 o 
  -5   6  18       48.63       45.53      7.25 o 
  -4   6  18       41.26       24.92      6.76 o 
  -3   6  18        9.28        3.08      4.70 o 
  -2   6  18       14.30       14.62     10.37 o 
  -1   6  18       16.94       11.86      9.86 o 
   0   6  18       27.08       27.76     13.44 o 
  -6   7  18       36.91       31.77     12.86 o 
  -5   7  18       51.23       54.86     41.62 o 
  -4   7  18       13.72        6.94     10.31 o 
  -3   7  18       10.46        6.20     17.61 o 
  -2   7  18        7.56       15.98      9.83 o 
  -1   7  18       27.00       33.60     25.84 o 
  -4   8  18       22.94       42.77     21.88 o 
  -3   8  18        0.70       11.50     10.05 o 
  -2  -7  19       31.38       42.34     10.04 o 
  -1  -7  19       11.80        7.88      5.94 o 
   0  -7  19       63.80       64.24     12.90 o 
   1  -7  19        1.80        9.20      6.11 o 
  -3  -6  19       36.29       54.20     10.69 o 
  -2  -6  19        8.93        1.72     14.51 o 
  -1  -6  19      102.01      126.76     17.40 o 
   0  -6  19       11.24       12.24      7.09 o 
   1  -6  19        0.04        4.48      5.01 o 
   2  -6  19       55.31       58.80     12.29 o 
  -4  -5  19       46.62       43.92     10.01 o 
  -3  -5  19        0.35       12.06      6.74 o 
  -2  -5  19        0.00        6.43      5.83 o 
  -1  -5  19       40.47       44.79     11.55 o 
   0  -5  19        4.12        0.52      6.25 o 
   1  -5  19       11.78        3.69      6.80 o 
   2  -5  19       70.53       72.29     13.76 o 
   3  -5  19       27.72       27.80      9.63 o 
  -5  -4  19       19.06       22.36      8.18 o 
  -4  -4  19       15.38       23.76      8.71 o 
  -3  -4  19       48.61       39.82     26.10 o 
  -2  -4  19       37.65       48.28     11.08 o 
  -1  -4  19      107.91      106.13     17.69 o 
   0  -4  19        6.55        9.31      7.63 o 
   1  -4  19       13.44       10.25      7.94 o 
   2  -4  19       38.10       22.94      9.70 o 
  -6  -3  19        3.25       -2.20     13.65 o 
  -5  -3  19        5.91       -2.58      6.56 o 
  -4  -3  19      159.36      168.83     27.41 o 
  -3  -3  19        0.15        3.24      5.99 o 
  -2  -3  19       19.99       32.19      8.97 o 
  -1  -3  19       38.13       20.60     21.24 o 
   0  -3  19       11.64        6.14      6.53 o 
   1  -3  19       11.57       18.36      8.65 o 
   2  -3  19       30.71       31.66     12.57 o 
   3  -3  19       10.66        3.57     10.74 o 
  -6  -2  19       46.51       39.02     10.76 o 
  -5  -2  19      175.72      188.59     28.47 o 
  -4  -2  19       32.20       30.28      9.17 o 
  -3  -2  19       97.13      105.58     13.86 o 
  -2  -2  19        0.21       -3.85      7.52 o 
  -1  -2  19       18.98       30.84      7.36 o 
   0  -2  19        4.02        2.28      5.05 o 
   1  -2  19        2.45       -3.76      8.54 o 
   2  -2  19       63.76       48.92     13.04 o 
   3  -2  19        1.21        1.04     10.24 o 
  -6  -1  19        0.11        5.23      6.93 o 
  -5  -1  19        3.58        4.75      6.88 o 
  -4  -1  19      225.77      262.61     28.52 o 
  -3  -1  19        0.01       -1.02      4.64 o 
  -2  -1  19        9.78       10.73      5.73 o 
  -1  -1  19       54.44       44.51      9.89 o 
   0  -1  19       15.64       13.44      5.91 o 
   1  -1  19      113.65      122.52     16.15 o 
   2  -1  19        1.44       -4.53      6.42 o 
   3  -1  19        8.78        1.09      6.83 o 
  -7   0  19       10.63       12.81      8.86 o 
  -6   0  19        5.61        1.97      5.96 o 
  -5   0  19       29.39       25.15      8.04 o 
  -4   0  19        0.12        0.50      5.23 o 
  -3   0  19       63.35       58.96      7.92 o 
  -2   0  19       46.70       44.38      7.59 o 
  -1   0  19        0.01        0.00      5.73 o 
   0   0  19        4.31        8.78      6.07 o 
   1   0  19        1.71        0.16      5.96 o 
   2   0  19       82.21       78.25     17.79 o 
   3   0  19       43.10       51.83     26.55 o 
  -7   1  19        0.83        7.87      7.24 o 
  -6   1  19        0.04      -22.86     11.74 o 
  -5   1  19      145.03      157.11     13.35 o 
  -4   1  19       87.70       84.69      9.27 o 
  -3   1  19       93.30       93.42      9.66 o 
  -2   1  19        1.96        3.96      5.72 o 
  -1   1  19        0.40       -2.25      5.17 o 
   0   1  19        1.38        0.04      5.98 o 
   1   1  19       42.09       28.91      9.26 o 
   2   1  19        0.27       -0.81      8.43 o 
   3   1  19        0.74       -1.75      6.86 o 
  -7   2  19        9.22        8.55      6.95 o 
  -6   2  19        3.54      -10.67      7.20 o 
  -5   2  19        1.41       -1.20      9.48 o 
  -4   2  19       35.50       40.19      8.49 o 
  -3   2  19       50.18       52.76      7.93 o 
  -2   2  19        1.31        1.87      8.22 o 
  -1   2  19        5.42        4.03     11.97 o 
   0   2  19        3.63        8.15      9.17 o 
   1   2  19        0.68       -3.60      7.42 o 
   2   2  19        8.83        5.38      6.72 o 
  -7   3  19       61.51       78.94      9.91 o 
  -6   3  19       14.05       11.25      6.88 o 
  -5   3  19        2.30       -9.66      5.40 o 
  -4   3  19       99.56       90.11      9.72 o 
  -3   3  19        2.53       -4.41      5.33 o 
  -2   3  19       57.62       47.91      7.84 o 
  -1   3  19        3.76        3.35      5.74 o 
   0   3  19       13.63        9.71     11.85 o 
   1   3  19        3.43        1.50      5.61 o 
   2   3  19        3.73       -2.19      5.49 o 
  -6   4  19        0.88       -6.34      6.74 o 
  -5   4  19       84.25       94.76     10.08 o 
  -4   4  19       55.13       66.09      9.31 o 
  -3   4  19      154.54      152.83     19.43 o 
  -2   4  19       91.20       92.54      9.69 o 
  -1   4  19       12.89        3.22      8.39 o 
   0   4  19        5.61        0.98      5.64 o 
   1   4  19      104.77       81.72      9.10 o 
  -6   5  19        8.13        1.95      5.94 o 
  -5   5  19       11.36       19.36      7.69 o 
  -4   5  19       17.45        3.07      6.80 o 
  -3   5  19        9.41        8.01      5.71 o 
  -2   5  19       15.46        7.81      5.69 o 
  -1   5  19       51.28       60.55      8.08 o 
   0   5  19        0.03        4.61      4.92 o 
  -5   6  19       15.08       12.02      7.77 o 
  -4   6  19       24.12       26.06      6.06 o 
  -3   6  19       49.21       56.51      8.26 o 
  -2   6  19       16.70       24.41     16.76 o 
  -1   6  19        0.37        2.88     15.84 o 
  -3   7  19       29.15       22.99     29.99 o 
  -2  -6  20        0.55       11.24      6.11 o 
  -1  -6  20      132.47      168.43     20.31 o 
   0  -6  20       14.37       17.77      7.64 o 
   1  -6  20       41.00       61.03     13.21 o 
  -3  -5  20        9.31        8.03      6.07 o 
  -2  -5  20       20.59        7.13      8.16 o 
  -1  -5  20       15.29       24.87      7.76 o 
   0  -5  20        3.52        3.26      5.51 o 
   1  -5  20        4.32        7.28      7.13 o 
  -4  -4  20       10.78        5.69      6.99 o 
  -3  -4  20       18.54       10.61     23.49 o 
  -2  -4  20        1.83       -2.22      8.57 o 
  -1  -4  20       56.77       74.90     13.74 o 
   0  -4  20       46.35       38.52     11.08 o 
   1  -4  20        1.79        4.41      7.23 o 
   2  -4  20       20.89       21.75      9.27 o 
  -5  -3  20        2.04       -6.59      6.48 o 
  -4  -3  20        2.72        0.42     12.56 o 
  -3  -3  20       18.54       22.51     12.58 o 
  -2  -3  20       83.34      107.06     14.36 o 
  -1  -3  20       14.44       16.40      7.21 o 
   0  -3  20       79.34       70.88     14.47 o 
   2  -3  20       40.12       36.94     12.92 o 
  -5  -2  20      135.64      137.37     16.80 o 
  -4  -2  20       87.37       81.05     13.11 o 
  -3  -2  20      117.75      121.84     18.42 o 
  -2  -2  20       17.83       13.94      8.34 o 
  -1  -2  20       28.99       27.74     10.76 o 
   0  -2  20        4.30        0.28      9.09 o 
   1  -2  20        7.10       24.95     11.93 o 
   2  -2  20        6.11       -4.26      9.67 o 
  -6  -1  20       19.15       30.00      9.16 o 
  -5  -1  20       11.36       17.83      8.39 o 
  -4  -1  20        3.51       -5.59      7.72 o 
  -3  -1  20        4.55       -1.10      7.06 o 
  -2  -1  20      199.10      194.10     31.13 o 
  -1  -1  20       37.18       35.83      9.89 o 
   0  -1  20       25.24       10.79      7.94 o 
   1  -1  20        6.67       11.82      9.91 o 
   2  -1  20       53.36       39.10     13.03 o 
  -6   0  20        0.01        5.13      6.82 o 
  -5   0  20       31.57       13.03     13.87 o 
  -4   0  20        1.66        4.26      7.02 o 
  -3   0  20       53.14       52.99      7.97 o 
  -2   0  20       13.77       12.66      6.34 o 
  -1   0  20      107.77      106.79     16.20 o 
   0   0  20       30.07       18.68      7.60 o 
   1   0  20        0.47       -1.26      6.85 o 
   2   0  20        4.09        2.09      7.36 o 
  -6   1  20       13.80      -10.27      6.31 o 
  -5   1  20        4.25       -2.34     12.78 o 
  -4   1  20        2.96        3.57      5.59 o 
  -3   1  20       56.13       49.92      8.42 o 
  -2   1  20       35.72       27.18      6.99 o 
  -1   1  20       17.42       14.47      7.60 o 
   0   1  20        0.95       -0.79      6.10 o 
   1   1  20        0.09       -7.67     10.99 o 
   2   1  20        0.03       -9.36      6.42 o 
  -6   2  20        0.77       -1.30      6.09 o 
  -5   2  20        0.55       -2.21      6.22 o 
  -4   2  20       12.58       17.44      7.21 o 
  -3   2  20      189.93      196.96     19.21 o 
  -2   2  20        0.53       -4.88      5.96 o 
  -1   2  20        0.70        3.65      6.27 o 
   0   2  20       14.82       15.19      7.16 o 
   1   2  20       11.12        6.19      6.37 o 
  -6   3  20       31.76       24.90      7.28 o 
  -5   3  20       73.72       82.00      9.97 o 
  -4   3  20        1.38       -2.44      9.41 o 
  -3   3  20       62.43       58.71     11.66 o 
  -2   3  20        4.87       -0.94      5.81 o 
  -1   3  20      209.06      202.48     13.40 o 
   0   3  20       11.43        4.70      5.98 o 
   1   3  20        6.18       12.60      6.24 o 
  -5   4  20       48.51       34.15     13.89 o 
  -4   4  20        1.99        3.51      6.21 o 
  -3   4  20      107.09      114.86     10.76 o 
  -2   4  20       93.43       87.70      9.81 o 
  -1   4  20       43.79       35.86      7.55 o 
   0   4  20       29.52       21.17      6.45 o 
  -5   5  20        0.62        0.04      8.09 o 
  -4   5  20        1.02        0.93      5.12 o 
  -3   5  20        9.13       14.77      6.25 o 
  -2   5  20        1.93        9.58      9.45 o 
  -1   5  20       82.89       86.36     10.57 o 
  -3  -4  21        2.00        3.67      7.48 o 
  -2  -4  21       32.47       29.02     17.34 o 
  -1  -4  21       14.08        2.44      6.84 o 
   0  -4  21        1.52        2.11      7.78 o 
  -3  -3  21        0.86        9.19      7.06 o 
  -2  -3  21        0.49      -11.12     12.08 o 
  -1  -3  21       74.51       71.91     14.21 o 
  -4  -2  21        0.11       16.27     20.56 o 
  -3  -2  21       44.71       65.01     22.88 o 
  -2  -2  21       83.02       88.86     12.73 o 
  -1  -2  21       43.66       48.06     10.95 o 
   0  -2  21        4.53       -9.48      8.89 o 
   1  -2  21        5.14        9.74     10.86 o 
  -4  -1  21        3.37      -17.42     18.23 o 
  -3  -1  21       62.28       81.44     22.05 o 
  -2  -1  21        0.47       -5.29     15.59 o 
  -1  -1  21       54.32       47.91     24.80 o 
   0  -1  21      119.37       91.41     16.12 o 
   1  -1  21       34.80       29.15     11.49 o 
  -5   0  21       27.08       18.29      8.88 o 
  -4   0  21        9.41        0.61     13.06 o 
  -3   0  21        8.39        2.28     11.02 o 
  -2   0  21        5.38       -7.12      5.88 o 
  -1   0  21       31.93       27.26      9.07 o 
   0   0  21       21.74        5.22      7.70 o 
   1   0  21       90.18       69.68     15.47 o 
  -5   1  21        7.88        0.31      6.42 o 
  -4   1  21        2.49        9.14      6.52 o 
  -3   1  21        0.01        3.38      6.42 o 
  -2   1  21       25.20       18.26      7.66 o 
  -1   1  21      111.97      117.98     11.08 o 
   0   1  21        7.99       -0.19      6.28 o 
  -5   2  21      134.14      157.79     18.65 o 
  -4   2  21       32.16       24.46      7.37 o 
  -3   2  21        9.38        2.06      6.29 o 
  -2   2  21      109.82       91.41     10.78 o 
  -1   2  21       26.64       31.21     11.13 o 
   0   2  21        4.86        7.23      6.24 o 
  -4   3  21       12.34       15.69      7.05 o 
  -3   3  21       89.07       76.08      9.44 o 
  -2   3  21       10.39        7.30      8.15 o 
  -1   3  21       20.11       11.59      6.80 o 
  -3   4  21       33.10       13.59      6.67 o 
  -2  -1  22        0.10       -4.26      7.22 o 
  -2   0  22        4.07        3.66      7.77 o 
                                                 
